# Supplementary material for: Microbiome and Metabolome Analyses Reveal the Disruption of Lipid Metabolism in Systemic Lupus Erythematosus
Source: Front Immunol. 2020 Jul 31;11:1703. doi: 10.3389/fimmu.2020.01703 (PMC7411142; doi:10.3389/fimmu.2020.01703)
Supplement: Supplementary file 6 [file Data_Sheet_1.xls]

## Sheet: Supplementary table S1
Supplementary table S1. Clinicopathlogical indices of SLE patients.
			Blood test							Blood lipids		Kidney Index	Liver biochemistry					Urine sediment			Activity Index				Immunoglobin and Complement							Anti-ENA	Anti-dsDNA antibody						Anti-phospholipids antibody				RA-related		SLEDAI Score
Clinical Diagnosis	Gender	Age/years	Leukocyte Count ( 10^9/L)	Hemoglobin concentration (g/L)	Blood platelet counting (10^9/L)	Lymphocyte ratio (%)	Lymphocyte absolute value (10^9/L)	Serum albumin (ALB, g/L)	Serum Creatinine (SCr, mM/L)	Triglycerides (mM/L)	Total cholestrol (mM/L)	24-hour urine protein quantity (g)	Lactate dehydrogenase（LDH, U/L）	Creatine Kinase (CK, U/L)	Alanine aminotransferase（ALT, U/L）	Aspartate aminotransferase（AST, U/L）	Alkaline phosphatase（ALP, U/L）	Red blood cell count	Leukocyte count	Cylinderuria	Hypersensitive C-reactive protein（hs-CRP, mg/L）	Erythrocyte sedimentation rate（ESR, mm/min）	Indirect Bilirubin (mM/L)	Lupus anticoagulant（LA）	Complement C3 (g/L)	Complement C4 (g/L)	Immunoglobulin A (IgA, g/L)	Immunoglobulin G (IgG, g/L)	Immunoglobulin M (IgM, g/L)	Antiglobulin test (Coombs)	Antinucleosome antibody（ANuA）	Antinuclear antibody（ANA）	Anti-dsDNA antibody	Anti-SmD1 antibody（SmD1）	Anti SSA/Ro 60kd antibody（SS-A/Ro60）	Anti-SSA/Ro 52kd antibody（SS-A/Ro52）	Anti-SSB/La antibody（SS-B/La）	Anti-U1-SnRNP antibody（U1-SnRNP）	Anti-β2GPI antibody	Anti cardiolipin antibody IgG（ACL-IgG）	Anti cardiolipin antibody IgM（ACL-IgM）	Anti-cyclic citrullinated peptide antibody	Anti-MPO antibody	Anti-PR3 antibody	SLEDAI Score
SLE	F	36	10.11	125	215	9.4	0.95	39.1	60	0.81	4.84	0.418	261	57	12	16	35	50	500	Negative	66.66	50	3.71	Positive（±）	1.07	0.15	2.13	15.58	0.41	Negative	Positive（+）	>5000	>300	Negative	Positive（+++）	Positive（++）	Positive（+）	Positive（+）	2.3	4	2.3	<0.5	Negative	Negative	4
SLE	F	56	5.78	110	278	23.9	1.38	35.7	62.1	1.37	4.26	0.235	327	143	15	24	66	Negative	75	Negative	4.4	53	7.8	Negative	0.73	0.16	3.25	20.23	1.89	Negative	Negative	1813	12.3	Negative	Negative	Negative	Negative	Positive（++）	2	1.6	3.4	<0.5	Negative	Negative	6
SLE	F	46	7.11	130	182	18.8	1.34	34.1	59.9	1.3	4.52	0.104	210	53	12	20	53	Negative	Negative	Negative	68.3	61	8.3	Positive（±）	0.79	0.15	1.07	14.45	0.67	Negative	Negative	>5000	29.1	Negative	Positive（++）	Positive（++）	Negative	Positive（++）	42.1	30	2	<0.5	Negative	Negative	0
SLE	F	49	6.45	120	235	16.3	1.05	35.8	52.8	0.82	4.08	0.04	120	42	11	15	38	25	Negative	Negative	17.8	31	10.8	Negative	1.27	0.29	3.33	14.26	0.7	Positive			4.04						2.8	3.7	2.4	<0.5	Negative	Negative	4
SLE	F	21	9.1	135	287	36.5	3.32	28	60	1.35	5.58	1.05	134	44	18	12	48	Negative	Negative	Negative	0.1	23	6.99	Negative	1.14	0.17	3.84	15.66	1.51	Negative												<0.5			6
SLE	F	30	7.63	106	230	22.1	1.69	28.4	45	2.45	5.9	1.066	124	22	5	7	29	Negative	Negative	Negative	0.74	39	1.96	Negative	0.99	0.16	1.36	11.82	0.58	Negative	Negative	>5000	5.13	Negative	Positive（+）	Positive（++）	Positive（+）	Negative	2.3	3	2.3	<0.5	Negative	Negative	4
SLE	F	43	3.39	120	202	31.6	1.07	33.7	55.6	0.74	4.71	0.48	133	24	8	15	38	Negative	Negative	Negative	0.4	11	4.8		0.65	0.13	2.56	11.47	0.63	Negative	Negative	>5000	17.9	Negative	Positive（+++）	Positive（+++）	Negative	Positive（+++）	2.5	4.4	2.3	<0.5	Negative	Negative	0
SLE	F	51	2.62	122	249	30.5	0.8	32.8	55	0.72	2.65	0.09	155	48	20	22	75	25	Negative	Negative	0.3	75	5.32	Positive（±）	0.96	0.11	4.11	30.34	1.41	Positive	Negative	886	7.48	Negative	Positive（+）	Positive（+）	Negative	Negative	4.9	5.2	2.6	<0.5	Negative	Negative	3
SLE	F	39	4.24	133	248	34.9	1.48	41.5	48.3	2.33	2.88	0.108	109	56	11	14	76	Negative	Negative	Negative	0.3	35	9.1	Negative	0.85	0.09	3.51	24.45	0.58	Negative	Positive（±）	>5000	>300	Negative	Positive（+++）	Positive（+++）	Positive（+++）	Positive（+）	3.3	4.3	2.3	<0.5	Negative	Negative	0
SLE	F	51	5.83	135	217	29.3	1.71	39.8	55.4	1.79	4.37	0.092	163	79	15	17	68	Negative	500	Negative	2.7	6	8.8	Positive（±）	1.23	0.35	2.21	12.87	0.61		Negative	1602	4.47	Negative	Negative	Positive（+）	Negative	Positive（++）	2.4	4.5	2.6	<0.5	Negative	Negative	4
SLE	F	35	4.28	98	193	20.1	0.86			1.82	4.14	0.18	159	32	31	19		150	25	Negative	17.84	138	3.51	Positive（+）	1.51	0.39	3.38	10.03	0.47		Positive（+）	3151	104	Negative	Negative	Negative	Negative	Positive	10.5	11.3	2.1	<0.5	Negative	Negative	4
SLE	F	41	3.55	117	196	22.8	0.81	34.4	59	1.13	3.58	0.468	135	26	12	16	55	250	Negative	Negative	1.3	44	2.79	Negative	0.73	0.04	2.78	15.99	0.85	Positive	Positive（+）	>5000	>300	Negative	Positive（+++）	Positive（++）	Negative	Positive（+）	6.9	6.6	2.6	<0.5	Negative	Negative	8
SLE	F	37	6.15	100	310	24.4	1.5			1.12	5.08		153	31				Negative	Negative	Negative		36		Negative						Negative	Negative	3168	41.2	Positive (+)	Negative	Negative	Negative	Positive（++）	3.8	4.2	3.1	<0.5	Negative	Negative	0
SLE	F	32	6.76	109	108	17.6	1.19	35.7	61	1.65	2.49	0.12	157	14	20	31	46	150	Negative	Negative	3.64		5.49	Negative	0.72	0.16	2.26	26.64	1.36	Negative	Positive（+）	3777	47	Positive（++）	Positive（++）	Positive（++）	Positive（++）	Positive（++）	6	5.1	2	<0.5	Negative	Negative	6
SLE	F	35	4.51	89	176	10	0.45	22.7	235	2.37	6.07	4.986	401	70	11	16	38	150	Negative	Negative	0.56	40	2.08	Negative	0.65	0.22	2.4	8.02	0.47	Negative	Negative	4352	>300	Negative	Positive（+++）	Positive（+）	Negative	Negative	3.7	4.3	3.1	<0.5	Negative	Negative	8
SLE	F	34	5.14	110	159	31.3	1.61	27.2	94	1.18	5.58	3.11			8	20		150	Negative	Negative	0.13	37		Negative	0.98	0.17	2.2	18.34	0.46	Negative	Negative	4699	18.1	Negative	Positive（+++）	Positive（+++）	Positive（+）	Negative	3.3	3.3	2.1	<0.5	Negative	Negative	10
SLE	F	33	11.02	84	254	12.2	1.34	19.8	44	1.66	5.28	8.085			13	10					0.9				0.47	0.05	2.67	4.56	0.9																4
SLE	F	54	9.42	138	251	36.3	3.42	44.4	68	1.24	4.4	0.09	271	101	24	13	100	Negative	75	Negative	1.39	13	5.33		1.22	0.25	4.31	17.68	0.75	Negative	Positive（±）	2887	26.1	Negative	Positive（++）	Positive（+）	Negative	Positive（++）	3	2.2	<2	<0.5	Negative	Negative	4
SLE	F	16	5.24	138	34	33.6	1.76	45.4	55.7	0.73	3.2	0.28	139	111	25	23	64	Negative	75	Negative	0.3	7	9.5	Negative	0.84	0.22	2.17	12.9	1.05	Negative	Negative	95.9	29.8	Positive（±）	Negative	Negative	Negative	Positive（+）	2.5	3	8.6	<0.5	Negative	Negative	5
SLE	F	28	3.13	114	129	17.9	0.56	29.3				1.69			8	19	83				1.9			Negative						Positive	Positive（+）	4644	20.4	Positive（++）	Positive（+++）	Positive（++）	Positive（++）	Positive（++）	4	4.6	4.6	<0.5	Negative	Negative	4
SLE	F	20	5.34	77	373	22.1	1.18	39.1	65	0.84	3.72		190	55	9	13	43				0.3	9	1.68		0.95	0.16	2.02	12.61	0.69	Negative	Negative	>5000	78.8	Positive（+）	Positive（++）	Positive（+++）	Negative	Positive（++）	3.8	3.8	3.1	2.56	Negative	Negative	0

## Sheet: Supplementary table S2
Supplementary table S2. OTU distribution after taxonomic assignment at the 97% similarity level and after very low abundance taxonomies filtering.
#OTU ID	H1	H2	H3	H4	H5	H6	H7	H8	H9	H10	SLE1	SLE2	SLE3	SLE4	SLE5	SLE6	SLE7	SLE8	SLE9	SLE10	SLE11	SLE12	SLE13	SLE14	SLE15	SLE16	SLE17	SLE18	SLE19	SLE20	SLE21	taxonomy
OTU1	529	51	773	42	47	1073	2725	771	464	1540	3148	18386	235	5065	11947	2850	7343	72	17645	10376	10153	11992	1077	89	191	17720	24266	131	7942	160	2815	k__Bacteria; p__Proteobacteria; c__Gammaproteobacteria; o__Enterobacteriales; f__Enterobacteriaceae; g__Escherichia-Shigella; s__uncultured_bacterium_g_Escherichia-Shigella
OTU10	1997	5	221	4	715	2304	6725	4	358	5	645	24	3420	6	142	49	4	31	1	2094	6	5	59	7	5	4	6	2159	28	4	16	k__Bacteria; p__Bacteroidetes; c__Bacteroidia; o__Bacteroidales; f__Bacteroidaceae; g__Bacteroides; s__uncultured_bacterium_g_Bacteroides
OTU100	14	1	3	17	0	1	97	147	103	0	5	27	16	74	0	859	17	1	23	332	1	8	15	0	0	1	1	2	582	2	1	k__Bacteria; p__Firmicutes; c__Erysipelotrichia; o__Erysipelotrichales; f__Erysipelotrichaceae; g__Turicibacter; s__uncultured_bacterium_g_Turicibacter
OTU1001	0	0	0	0	1	0	0	0	0	73	9	1	0	2	620	0	0	0	573	0	0	0	0	0	0	0	1	0	0	0	85	k__Bacteria; p__Fusobacteria; c__Fusobacteriia; o__Fusobacteriales; f__Fusobacteriaceae; g__Fusobacterium; s__bacterium_NLAE-zl-G227
OTU101	39	30	20	164	252	314	1	112	427	1	0	1	18	20	0	0	4	0	0	2	0	2	3	0	1	1	1	0	6	2	0	k__Bacteria; p__Firmicutes; c__Clostridia; o__Clostridiales; f__Ruminococcaceae; g__Ruminococcus_1; s__uncultured_bacterium_g_Ruminococcus_1
OTU1012	0	2	3	8	0	2	0	1	2	0	4	2	1	0	3	0	15	0	0	3	0	1	0	0	0	0	0	0	0	0	0	k__Bacteria; p__Firmicutes; c__Clostridia; o__Clostridiales; f__Lachnospiraceae; g__uncultured_bacterium_f_Lachnospiraceae; s__uncultured_bacterium_f_Lachnospiraceae
OTU1017	4	0	0	59	0	0	0	0	0	0	0	0	14	0	0	2	0	0	0	2	0	1	1	0	0	0	0	0	0	1	0	k__Bacteria; p__Bacteroidetes; c__Bacteroidia; o__Bacteroidales; f__Bacteroidaceae; g__Bacteroides; s__uncultured_bacterium_g_Bacteroides
OTU102	0	5	0	1	31	1	0	0	0	2	1	0	146	1	0	66	0	0	0	0	0	1	0	0	0	0	0	0	0	0	0	k__Bacteria; p__Firmicutes; c__Clostridia; o__Clostridiales; f__Christensenellaceae; g__Christensenellaceae_R-7_group; s__uncultured_bacterium_g_Christensenellaceae_R-7_group
OTU1024	0	0	0	0	0	0	0	7	0	0	0	0	0	0	0	0	0	0	0	0	1	0	0	0	0	0	0	0	0	0	0	k__Bacteria; p__Bacteroidetes; c__Bacteroidia; o__Bacteroidales; f__Prevotellaceae; g__uncultured_bacterium_f_Prevotellaceae; s__uncultured_bacterium_f_Prevotellaceae
OTU103	1	1	1756	1	0	0	0	0	0	2	3	1	0	0	19	0	0	0	0	0	0	0	0	0	0	0	0	0	0	1	2	k__Bacteria; p__Firmicutes; c__Negativicutes; o__Selenomonadales; f__Veillonellaceae; g__Dialister; s__uncultured_bacterium_g_Dialister
OTU1039	0	200	0	0	0	0	0	54	0	0	0	0	1	0	0	0	0	0	0	0	0	0	1	0	0	1	0	0	0	0	0	k__Bacteria; p__Firmicutes; c__Clostridia; o__Clostridiales; f__Ruminococcaceae; g__Ruminococcaceae_UCG-014; s__uncultured_bacterium_g_Ruminococcaceae_UCG-014
OTU104	0	0	0	35	33	0	0	0	24	0	1	19	0	33	7	119	1	0	0	77	0	0	97	1	1	0	0	40	0	25	88	k__Bacteria; p__Firmicutes; c__Clostridia; o__Clostridiales; f__Ruminococcaceae; g__Ruminococcaceae_UCG-004; s__uncultured_bacterium_g_Ruminococcaceae_UCG-004
OTU1044	0	0	0	0	1	1	2	0	0	0	1	3	0	0	1	3	2	0	0	0	0	0	0	10	0	0	2	3	1	0	584	k__Bacteria; p__Bacteroidetes; c__Bacteroidia; o__Bacteroidales; f__Bacteroidaceae; g__Bacteroides; s__uncultured_bacterium_g_Bacteroides
OTU105	0	0	0	0	3	2	0	0	0	3	0	0	0	2	0	0	0	0	0	0	0	1	0	0	0	0	0	0	0	0	0	k__Bacteria; p__Firmicutes; c__Clostridia; o__Clostridiales; f__Ruminococcaceae; g__Ruminococcaceae_UCG-005; s__uncultured_bacterium_g_Ruminococcaceae_UCG-005
OTU1053	209	1	0	0	31	0	1	0	33	0	0	4	0	0	0	0	0	1	0	0	0	0	6	1	0	0	0	2	0	0	0	k__Bacteria; p__Bacteroidetes; c__Bacteroidia; o__Bacteroidales; f__Bacteroidaceae; g__Bacteroides; s__uncultured_bacterium_g_Bacteroides
OTU106	0	0	0	0	0	2	11	27	4	0	81	36	22	8	3	9	9	12	90	12	16	15	14	21	1258	17	11	144	34	4	8	k__Bacteria; p__Cyanobacteria; c__Oxyphotobacteria; o__Chloroplast; f__Nicotiana_otophora; g__Nicotiana_otophora; s__Nicotiana_otophora
OTU1064	0	0	0	0	0	0	0	0	2	0	0	0	0	0	0	0	0	0	0	0	0	0	0	0	0	0	0	0	0	0	0	k__Bacteria; p__Firmicutes; c__Clostridia; o__Clostridiales; f__Ruminococcaceae; g__Ruminococcaceae_UCG-014; s__uncultured_bacterium_g_Ruminococcaceae_UCG-014
OTU107	0	1	1	2	1	3	2	0	0	2	86	136	2	3	1	0	10	110	2	0	1	2	3	72	1	1	2	191	4	0	0	k__Bacteria; p__Firmicutes; c__Clostridia; o__Clostridiales; f__Lachnospiraceae; g__Sellimonas; s__uncultured_bacterium_g_Sellimonas
OTU108	39	242	0	29	22	4	23	9	50	1	0	0	0	0	3	8	11	3	169	1	1	4	14	7	0	0	2	5	40	17	4	k__Bacteria; p__Firmicutes; c__Clostridia; o__Clostridiales; f__Lachnospiraceae; g__Lachnospiraceae_ND3007_group; s__uncultured_bacterium_g_Lachnospiraceae_ND3007_group
OTU109	1	1	29	6	0	54	0	22	0	1	224	0	31	0	1	57	17	94	1	0	0	0	4	58	0	0	0	9	0	0	10	k__Bacteria; p__Firmicutes; c__Clostridia; o__Clostridiales; f__Ruminococcaceae; g__Oscillibacter; s__uncultured_bacterium_g_Oscillibacter
OTU1090	0	0	4	56	2	7	28	3	5	62	2	0	6	1	4	8	6	25	0	2	0	1	0	27	0	0	0	14	0	0	19	k__Bacteria; p__Bacteroidetes; c__Bacteroidia; o__Bacteroidales; f__Bacteroidaceae; g__Bacteroides; s__uncultured_bacterium_g_Bacteroides
OTU11	52	134	0	461	14	7618	2	5	2	24	5	17	10597	12	19	14742	729	1402	3	18	7	6	82	1434	5	3	804	30	2	6	9	k__Bacteria; p__Verrucomicrobia; c__Verrucomicrobiae; o__Verrucomicrobiales; f__Akkermansiaceae; g__Akkermansia; s__uncultured_bacterium_g_Akkermansia
OTU110	31	142	22	1	127	0	0	143	104	3	0	0	0	10	0	5	0	1	0	0	0	0	71	0	0	0	0	1	38	2	1	k__Bacteria; p__Firmicutes; c__Clostridia; o__Clostridiales; f__Christensenellaceae; g__Christensenellaceae_R-7_group; s__uncultured_bacterium_g_Christensenellaceae_R-7_group
OTU1101	0	0	0	0	0	0	0	0	0	0	0	0	0	0	0	0	0	0	0	0	0	0	79	0	0	0	0	0	0	0	0	k__Bacteria; p__Bacteroidetes; c__Bacteroidia; o__Bacteroidales; f__Prevotellaceae; g__Prevotella_9; s__uncultured_bacterium_g_Prevotella_9
OTU1102	0	0	0	0	0	0	0	48	1	0	1	2	0	1	1	3	1	1	5	2	2	0	53	1	1	1	3	0	0	0	1	k__Bacteria; p__Bacteroidetes; c__Bacteroidia; o__Bacteroidales; f__Prevotellaceae; g__Prevotella_9; s__uncultured_bacterium_g_Prevotella_9
OTU1108	0	0	0	0	7	1	0	3	4	0	2	0	0	0	0	0	1	6	2	0	0	0	0	0	0	0	1	0	0	0	0	k__Bacteria; p__Firmicutes; c__Negativicutes; o__Selenomonadales; f__Veillonellaceae; g__Megamonas; s__Megamonas_funiformis_YIT_11815
OTU111	1	14	77	0	104	19	0	169	18	4	0	0	9	0	0	2	0	0	0	0	0	0	1	2	0	0	0	0	0	0	0	k__Bacteria; p__Firmicutes; c__Clostridia; o__Clostridiales; f__Christensenellaceae; g__Christensenellaceae_R-7_group; s__uncultured_bacterium_g_Christensenellaceae_R-7_group
OTU112	0	571	2	0	1	293	0	61	880	3	0	0	819	0	3	3	0	0	0	0	1	0	0	1	0	0	0	0	0	0	0	k__Bacteria; p__Firmicutes; c__Clostridia; o__Clostridiales; f__Lachnospiraceae; g__[Eubacterium]_ruminantium_group; s__uncultured_bacterium_g_[Eubacterium]_ruminantium_group
OTU113	214	1	0	0	2	0	0	0	365	0	1	1	0	0	100	4	1	260	154	2	1	2	1	1	0	1	0	2	11	0	1	k__Bacteria; p__Bacteroidetes; c__Bacteroidia; o__Bacteroidales; f__Bacteroidaceae; g__Bacteroides; s__uncultured_bacterium_g_Bacteroides
OTU114	0	2	1	0	0	1	0	1	0	0	2	0	3	3	1	0	1	20	0	0	1	0	1	0	0	0	0	4	0	0	0	k__Bacteria; p__Firmicutes; c__Clostridia; o__Clostridiales; f__Eubacteriaceae; g__Eubacterium; s__uncultured_bacterium_g_Eubacterium
OTU115	5	0	0	5	0	0	20	1	0	13	11	198	1	1	14	0	2	2	98	8	0	5	3	6	0	80	0	8	10	83	9	k__Bacteria; p__Patescibacteria; c__Saccharimonadia; o__Saccharimonadales; f__Saccharimonadaceae; g__uncultured_bacterium_f_Saccharimonadaceae; s__uncultured_bacterium_f_Saccharimonadaceae
OTU116	20	1	33	387	12	30	1	3	261	0	0	1	30	7	0	2	68	3	0	0	0	0	0	0	0	1	0	2	12	0	0	k__Bacteria; p__Firmicutes; c__Clostridia; o__Clostridiales; f__Ruminococcaceae; g__Ruminococcus_1; s__uncultured_bacterium_g_Ruminococcus_1
OTU1168	3	13	0	12	2	1	44	1	33	0	0	0	3	0	0	0	67	4	0	1	0	0	76	0	0	0	1	0	2	2	60	k__Bacteria; p__Firmicutes; c__Clostridia; o__Clostridiales; f__Lachnospiraceae; g__Roseburia; s__uncultured_bacterium_g_Roseburia
OTU117	0	0	0	3	4	19	21	6	8	110	28	9	5	7	6	11	2	0	24	48	80	155	0	14	0	0	0	68	0	30	17	k__Bacteria; p__Firmicutes; c__Clostridia; o__Clostridiales; f__Ruminococcaceae; g__Ruminiclostridium_5; s__uncultured_bacterium_g_Ruminiclostridium_5
OTU118	1	38	0	0	0	0	1	0	0	2	0	2	2	841	1	30	1	0	0	0	0	0	1	1	0	0	0	0	0	0	1	k__Bacteria; p__Tenericutes; c__Mollicutes; o__Mollicutes_RF39; f__uncultured_bacterium_o_Mollicutes_RF39; g__uncultured_bacterium_o_Mollicutes_RF39; s__uncultured_bacterium_o_Mollicutes_RF39
OTU119	0	0	1	0	0	0	0	0	0	0	0	0	0	0	3	0	0	0	0	0	0	0	0	0	0	4	1	0	0	0	0	k__Bacteria; p__Firmicutes; c__Bacilli; o__Lactobacillales; f__Lactobacillaceae; g__Lactobacillus; s__Lactobacillus_sp._RA2113
OTU12	472	2858	1564	136	1084	116	11	545	421	14	8738	3510	361	596	1223	111	162	19	10	3716	5	880	1111	7	17	4	22	395	99	1008	11	k__Bacteria; p__Firmicutes; c__Clostridia; o__Clostridiales; f__Ruminococcaceae; g__Subdoligranulum; s__uncultured_bacterium_g_Subdoligranulum
OTU120	0	4	31	0	0	0	0	0	1	0	1	0	1	0	15	63	0	2	0	0	0	1	77	0	0	0	0	0	0	20	1	k__Bacteria; p__Actinobacteria; c__Coriobacteriia; o__Coriobacteriales; f__Coriobacteriales_Incertae_Sedis; g__uncultured_bacterium_f_Coriobacteriales_Incertae_Sedis; s__uncultured_bacterium_f_Coriobacteriales_Incertae_Sedis
OTU121	1	84	96	0	0	0	0	0	86	2	1	2	0	0	7	139	4	532	0	1	0	1	1	1	1	0	0	0	0	2	0	k__Bacteria; p__Bacteroidetes; c__Bacteroidia; o__Bacteroidales; f__Barnesiellaceae; g__Barnesiella; s__uncultured_bacterium_g_Barnesiella
OTU122	25	14	176	142	55	79	0	275	43	1	0	1	21	41	7	137	26	103	0	4	0	0	3	3	0	0	0	1	1	0	27	k__Bacteria; p__Bacteroidetes; c__Bacteroidia; o__Bacteroidales; f__Rikenellaceae; g__Alistipes; s__uncultured_bacterium_g_Alistipes
OTU123	0	10	0	0	0	1	0	0	167	0	1	0	1	0	0	0	63	0	0	0	0	1	0	0	0	0	0	0	0	32	0	k__Bacteria; p__Firmicutes; c__Clostridia; o__Clostridiales; f__Ruminococcaceae; g__[Eubacterium]_coprostanoligenes_group; s__uncultured_bacterium_g_[Eubacterium]_coprostanoligenes_group
OTU1235	0	10	26	79	4	16	77	3	40	52	5	0	4	6	72	56	69	97	0	7	0	34	2	15	1	22	0	28	1	1	138	k__Bacteria; p__Bacteroidetes; c__Bacteroidia; o__Bacteroidales; f__Bacteroidaceae; g__Bacteroides; s__uncultured_bacterium_g_Bacteroides
OTU124	0	0	0	0	0	1	0	0	6	1	0	0	2	1	1	1346	0	1	1	1	0	0	1	0	0	0	0	0	0	0	0	k__Bacteria; p__Firmicutes; c__Bacilli; o__Lactobacillales; f__Streptococcaceae; g__Lactococcus; s__Lactococcus_garvieae_subsp._garvieae
OTU1244	6	6	0	0	3	0	0	1	6	0	0	0	3	1	0	0	0	0	0	2	0	4	0	0	0	0	0	0	0	0	0	k__Bacteria; p__Firmicutes; c__Clostridia; o__Clostridiales; f__Lachnospiraceae; g__Lachnospira; s__uncultured_bacterium_g_Lachnospira
OTU125	18	0	71	19	0	8	8	11	10	2	0	0	73	0	3	2	11	1	0	6	28	0	0	249	0	0	0	3	0	0	14	k__Bacteria; p__Bacteroidetes; c__Bacteroidia; o__Bacteroidales; f__Bacteroidaceae; g__Bacteroides; s__uncultured_bacterium_g_Bacteroides
OTU126	0	0	0	190	0	0	0	0	12	0	0	0	0	0	0	0	0	0	0	0	0	0	1	0	0	0	0	0	0	0	0	k__Bacteria; p__Actinobacteria; c__Coriobacteriia; o__Coriobacteriales; f__Eggerthellaceae; g__Slackia; s__uncultured_bacterium_g_Slackia
OTU1264	4	19	2	7	4	1	3	2	3	1	26	0	1	9	0	2	2	9	112	10	0	4	6	3	0	1	0	0	0	17	4	k__Bacteria; p__Firmicutes; c__Clostridia; o__Clostridiales; f__Lachnospiraceae; g__Lachnospiraceae_UCG-008; s__uncultured_bacterium_g_Lachnospiraceae_UCG-008
OTU127	2	189	50	1	162	1	1	20	16	117	0	0	187	16	16	5	0	10	0	0	0	5	30	0	0	0	2	16	3	23	0	k__Bacteria; p__Firmicutes; c__Clostridia; o__Clostridiales; f__Lachnospiraceae; g__[Eubacterium]_eligens_group; s__[Eubacterium]_eligens_ATCC_27750
OTU1274	36	12	3	1	14	0	0	25	6	0	1	1	4	0	0	0	0	0	4	4	0	9	0	0	0	0	0	0	0	11	0	k__Bacteria; p__Firmicutes; c__Clostridia; o__Clostridiales; f__Lachnospiraceae; g__[Ruminococcus]_torques_group; s__uncultured_bacterium_g_[Ruminococcus]_torques_group
OTU1278	3	374	5	51	104	2	151	18	0	1	2	2	18	42	1	2	1	1	3	3	1	3	32	3	0	0	0	0	6	1	8	k__Bacteria; p__Firmicutes; c__Clostridia; o__Clostridiales; f__Lachnospiraceae; g__GCA-900066755; s__uncultured_bacterium_g_GCA-900066755
OTU128	3	45	1	21	0	0	0	0	0	1	0	0	0	0	13	0	0	0	0	0	0	1	137	0	0	0	0	1	0	0	0	k__Bacteria; p__Firmicutes; c__Clostridia; o__Clostridiales; f__Ruminococcaceae; g__Negativibacillus; s__uncultured_bacterium_g_Negativibacillus
OTU1286	11	1	0	1	0	0	0	0	2	1	0	0	0	0	0	0	3	0	0	0	0	0	1	1	0	0	0	0	0	0	0	k__Bacteria; p__Firmicutes; c__Clostridia; o__Clostridiales; f__Lachnospiraceae; g__Lachnospiraceae_NK4A136_group; s__uncultured_bacterium_g_Lachnospiraceae_NK4A136_group
OTU1288	21	58	2	44	59	34	0	11	42	14	22	2	7	22	2	1	7	8	0	19	0	36	1	0	0	0	0	16	5	24	19	k__Bacteria; p__Firmicutes; c__Clostridia; o__Clostridiales; f__Lachnospiraceae; g__[Ruminococcus]_gauvreauii_group; s__uncultured_bacterium_g_[Ruminococcus]_gauvreauii_group
OTU129	32	89	25	25	25	0	0	69	63	2	0	0	176	60	0	33	15	0	1	39	0	5	188	0	0	0	0	0	0	2	0	k__Bacteria; p__Firmicutes; c__Clostridia; o__Clostridiales; f__Christensenellaceae; g__Christensenellaceae_R-7_group; s__uncultured_bacterium_g_Christensenellaceae_R-7_group
OTU13	665	17	20	7	22	832	114	3408	194	77	12588	1273	477	694	11111	110	71	14	808	650	82	20	2998	14	4757	194	6	446	372	101	19	k__Bacteria; p__Firmicutes; c__Bacilli; o__Lactobacillales; f__Streptococcaceae; g__Streptococcus; s__uncultured_bacterium_g_Streptococcus
OTU130	1	1	261	0	0	11	0	0	0	0	1	0	55	0	2	19	0	0	0	0	0	0	1	0	0	0	0	16	0	0	3	k__Bacteria; p__Bacteroidetes; c__Bacteroidia; o__Bacteroidales; f__Rikenellaceae; g__Alistipes; s__uncultured_bacterium_g_Alistipes
OTU1302	110	219	19	498	343	504	0	71	303	1898	1018	48	57	514	72	15	145	151	1	443	2	454	27	2	6	3	9	518	333	463	405	k__Bacteria; p__Firmicutes; c__Clostridia; o__Clostridiales; f__Lachnospiraceae; g__Lachnospiraceae_UCG-008; s__uncultured_bacterium_g_Lachnospiraceae_UCG-008
OTU131	0	0	0	0	2	0	7	0	0	0	1	1	3	0	0	3	3	0	6	3	3	9	1	15	7	3	5	5	0	2	2	k__Bacteria; p__Proteobacteria; c__Gammaproteobacteria; o__Betaproteobacteriales; f__Burkholderiaceae; g__Sutterella; s__uncultured_bacterium_g_Sutterella
OTU132	91	2	0	0	7	4	0	14	7	0	0	0	13	1	3	1	24	0	1	0	1	52	31	266	1	18	0	0	27	6	1	k__Bacteria; p__Firmicutes; c__Clostridia; o__Clostridiales; f__Ruminococcaceae; g__Butyricicoccus; s__uncultured_bacterium_g_Butyricicoccus
OTU133	0	0	6	145	0	196	0	0	0	0	0	0	0	0	0	0	0	0	0	334	0	0	0	1	0	1	0	1	0	0	0	k__Bacteria; p__Bacteroidetes; c__Bacteroidia; o__Bacteroidales; f__Prevotellaceae; g__Paraprevotella; s__uncultured_bacterium_g_Paraprevotella
OTU134	1	0	1	0	0	2	1	0	0	3	0	0	4	0	2	0	0	0	0	1	4	1	1	0	6	0	0	0	1	0	0	k__Bacteria; p__Proteobacteria; c__Gammaproteobacteria; o__Pseudomonadales; f__Moraxellaceae; g__Acinetobacter; s__uncultured_bacterium_g_Acinetobacter
OTU1351	0	1	0	0	0	15	2	0	0	12	0	0	0	7	1	8	1	0	0	0	0	0	0	80	0	0	0	0	0	0	0	k__Bacteria; p__Bacteroidetes; c__Bacteroidia; o__Bacteroidales; f__Bacteroidaceae; g__Bacteroides; s__uncultured_bacterium_g_Bacteroides
OTU1357	59	55	0	0	29	0	0	46	10	0	1	2	0	3	0	0	3	35	0	0	1	0	26	1	2	0	1	1	0	0	0	k__Bacteria; p__Bacteroidetes; c__Bacteroidia; o__Bacteroidales; f__Prevotellaceae; g__Prevotella_9; s__uncultured_bacterium_g_Prevotella_9
OTU136	0	0	0	2	0	0	0	0	0	0	50	0	0	2	0	0	0	0	311	2	1	0	0	0	0	0	1	0	4	0	0	k__Bacteria; p__Firmicutes; c__Erysipelotrichia; o__Erysipelotrichales; f__Erysipelotrichaceae; g__Candidatus_Stoquefichus; s__uncultured_bacterium_g_Candidatus_Stoquefichus
OTU1361	2	9	1	0	10	0	0	3	0	2	0	3	1	1	3	0	0	0	0	8	0	1	42	0	0	0	0	0	34	1	0	k__Bacteria; p__Firmicutes; c__Clostridia; o__Clostridiales; f__Lachnospiraceae; g__Blautia; s__uncultured_bacterium_g_Blautia
OTU1365	10	11	2	75	43	1	0	4	9	0	0	3	7	0	1	0	4	1	0	3	0	16	7	60	0	0	0	0	12	30	0	k__Bacteria; p__Firmicutes; c__Clostridia; o__Clostridiales; f__Lachnospiraceae; g__Roseburia; s__uncultured_bacterium_g_Roseburia
OTU137	1	32	0	305	0	55	0	12	15	271	2	2	1	68	34	13	2	1	1	99	1	0	2	1	0	0	4	24	0	0	0	k__Bacteria; p__Proteobacteria; c__Gammaproteobacteria; o__Betaproteobacteriales; f__Burkholderiaceae; g__Parasutterella; s__uncultured_bacterium_g_Parasutterella
OTU138	0	0	209	0	0	30	0	0	67	1	0	0	8	27	5	28	0	0	0	0	0	0	1	0	0	0	0	0	0	1	0	k__Bacteria; p__Bacteroidetes; c__Bacteroidia; o__Bacteroidales; f__Rikenellaceae; g__Alistipes; s__uncultured_bacterium_g_Alistipes
OTU1382	281	7	0	0	25	0	0	0	18	0	0	2	0	0	0	0	0	0	0	0	0	0	4	0	0	0	0	0	0	0	0	k__Bacteria; p__Bacteroidetes; c__Bacteroidia; o__Bacteroidales; f__Prevotellaceae; g__Prevotella_9; s__uncultured_bacterium_g_Prevotella_9
OTU139	2	3	5	9	5	79	11	3	4	3	0	4	7	0	52	1187	6	6	11	0	0	0	5	6	1	0	1	9	1	0	74	k__Bacteria; p__Firmicutes; c__Clostridia; o__Clostridiales; f__Lachnospiraceae; g__Hungatella; s__uncultured_bacterium_g_Hungatella
OTU14	141	4	5	654	550	1147	357	7	208	8	12	2078	78	10	607	586	1216	2672	2	5	4	4	826	2	5	7	23	21	4474	8324	34	k__Bacteria; p__Actinobacteria; c__Coriobacteriia; o__Coriobacteriales; f__Coriobacteriaceae; g__Collinsella; s__uncultured_bacterium_g_Collinsella
OTU140	14	18	74	26	1	39	0	21	1	0	0	0	12	15	0	3	12	0	0	32	0	59	1	0	0	0	0	0	22	58	0	k__Bacteria; p__Actinobacteria; c__Coriobacteriia; o__Coriobacteriales; f__Eggerthellaceae; g__Adlercreutzia; s__uncultured_bacterium_g_Adlercreutzia
OTU1409	0	26	0	0	133	0	0	1	60	0	0	0	75	0	0	0	0	0	0	0	0	0	0	0	0	0	0	0	0	0	0	k__Bacteria; p__Firmicutes; c__Clostridia; o__Clostridiales; f__Ruminococcaceae; g__Ruminococcaceae_UCG-014; s__uncultured_bacterium_g_Ruminococcaceae_UCG-014
OTU141	0	0	0	0	8	40	2	15	1	9	7	57	10	23	157	18	22	0	44	19	0	3	21	0	0	0	2	114	2	73	4	k__Bacteria; p__Firmicutes; c__Bacilli; o__Lactobacillales; f__Streptococcaceae; g__Streptococcus; s__uncultured_bacterium_g_Streptococcus
OTU142	0	0	0	0	0	0	298	1	1	0	0	0	0	0	0	0	0	0	30	1	0	0	0	0	1	0	605	3	0	0	5	k__Bacteria; p__Firmicutes; c__Clostridia; o__Clostridiales; f__Lachnospiraceae; g__uncultured_bacterium_f_Lachnospiraceae; s__uncultured_bacterium_f_Lachnospiraceae
OTU143	0	0	0	0	0	0	0	27	0	0	0	0	0	0	0	0	20	0	0	0	0	0	0	0	0	0	0	1	0	0	0	k__Bacteria; p__Actinobacteria; c__Coriobacteriia; o__Coriobacteriales; f__Coriobacteriaceae; g__Collinsella; s__uncultured_bacterium_g_Collinsella
OTU1437	0	1	5	83	0	3	1	0	0	0	0	0	0	0	0	3	0	0	0	3	0	0	0	0	0	0	0	1	0	0	0	k__Bacteria; p__Bacteroidetes; c__Bacteroidia; o__Bacteroidales; f__Bacteroidaceae; g__Bacteroides; s__uncultured_bacterium_g_Bacteroides
OTU144	17	44	0	0	19	0	0	12	5	1	0	0	138	6	0	0	4	0	0	0	1	1	10	0	0	0	0	0	0	1	1	k__Bacteria; p__Firmicutes; c__Clostridia; o__Clostridiales; f__Ruminococcaceae; g__Ruminococcaceae_UCG-005; s__uncultured_bacterium_g_Ruminococcaceae_UCG-005
OTU1445	0	0	1	1	1	0	13	0	0	1	1	2	0	0	4	0	4	0	2	16	5	13	0	98	0	0	0	10	9	11	28	k__Bacteria; p__Firmicutes; c__Clostridia; o__Clostridiales; f__Lachnospiraceae; g__[Ruminococcus]_gnavus_group; s__uncultured_bacterium_g_[Ruminococcus]_gnavus_group
OTU1447	8	0	0	0	2	5	0	1	14	0	0	0	0	3	3	0	0	4	1	1	0	23	0	0	0	0	0	0	5	1	22	k__Bacteria; p__Firmicutes; c__Clostridia; o__Clostridiales; f__Lachnospiraceae; g__Lachnoclostridium; s__uncultured_bacterium_g_Lachnoclostridium
OTU145	1	0	1	2	0	0	4	3	2	1	5	4	9	6	6	6	5	5	5	10	4	10	8	20	9	3	8	3	0	5	4	k__Bacteria; p__Bacteroidetes; c__Bacteroidia; o__Bacteroidales; f__Prevotellaceae; g__Prevotella_2; s__uncultured_bacterium_g_Prevotella_2
OTU146	0	0	0	0	0	0	1	0	0	0	0	0	0	0	0	0	0	0	0	0	0	0	0	0	0	0	0	0	0	0	1	k__Bacteria; p__Proteobacteria; c__Gammaproteobacteria; o__Pseudomonadales; f__Moraxellaceae; g__Acinetobacter; s__uncultured_bacterium_g_Acinetobacter
OTU147	3	84	9	14	89	3	84	9	2	1	5	0	65	21	1	22	89	0	5	2	0	10	2	259	2	1	2	23	1	1	0	k__Bacteria; p__Bacteroidetes; c__Bacteroidia; o__Bacteroidales; f__Bacteroidaceae; g__Bacteroides; s__bacterium_NLAE-zl-H37
OTU1474	0	0	9	0	1	6	0	0	0	0	0	0	2	18	2	4	0	6	0	0	0	0	0	0	0	0	0	2	0	0	11	k__Bacteria; p__Bacteroidetes; c__Bacteroidia; o__Bacteroidales; f__Tannerellaceae; g__Parabacteroides; s__uncultured_bacterium_g_Parabacteroides
OTU1478	0	0	0	0	0	0	0	0	0	1	0	0	1	3	0	0	4	1	24	1	0	0	0	0	0	0	0	0	0	0	0	k__Bacteria; p__Bacteroidetes; c__Bacteroidia; o__Bacteroidales; f__Tannerellaceae; g__Parabacteroides; s__uncultured_bacterium_g_Parabacteroides
OTU148	0	0	0	0	0	0	0	0	0	0	0	0	0	0	0	0	59	0	0	0	0	0	0	0	0	0	0	0	0	0	123	k__Bacteria; p__Firmicutes; c__Erysipelotrichia; o__Erysipelotrichales; f__Erysipelotrichaceae; g__Faecalitalea; s__uncultured_bacterium_g_Faecalitalea
OTU149	0	0	0	0	0	0	0	0	0	0	0	1	102	0	0	151	0	0	0	0	1	0	0	0	0	0	0	0	0	0	1	k__Bacteria; p__Actinobacteria; c__Coriobacteriia; o__Coriobacteriales; f__Eggerthellaceae; g__Senegalimassilia; s__uncultured_bacterium_g_Senegalimassilia
OTU15	1	1	187	39	556	288	367	5	61	7366	2180	9	8	6	1126	40	49	1861	436	4	10	2222	9	3	8	2	9	1323	137	1115	4003	k__Bacteria; p__Actinobacteria; c__Actinobacteria; o__Bifidobacteriales; f__Bifidobacteriaceae; g__Bifidobacterium; s__uncultured_bacterium_g_Bifidobacterium
OTU150	0	0	0	0	1	0	0	0	0	0	11	8	19	18	13	14	19	14	10	13	22	24	19	15	18	20	13	14	0	2	11	k__Bacteria; p__Bacteroidetes; c__Bacteroidia; o__Bacteroidales; f__Prevotellaceae; g__Alloprevotella; s__uncultured_bacterium_g_Alloprevotella
OTU1504	0	0	6	0	0	5	0	0	0	0	2	2	10	0	208	1	5	0	0	71	0	1	0	2	1	1	0	0	0	0	0	k__Bacteria; p__Actinobacteria; c__Actinobacteria; o__Bifidobacteriales; f__Bifidobacteriaceae; g__Bifidobacterium; s__uncultured_bacterium_g_Bifidobacterium
OTU1507	0	8	1	5	11	22	25	12	3	0	30	0	8	8	4	18	13	0	0	4	0	26	2	48	0	0	1	10	0	0	26	k__Bacteria; p__Bacteroidetes; c__Bacteroidia; o__Bacteroidales; f__Tannerellaceae; g__Parabacteroides; s__uncultured_bacterium_g_Parabacteroides
OTU151	1	0	0	0	0	0	0	0	0	2	1	3	0	4	1	53	1	1	0	0	4	0	0	1	0	1	2	15	2	0	0	k__Bacteria; p__Firmicutes; c__Bacilli; o__Lactobacillales; f__Leuconostocaceae; g__Weissella; s__uncultured_bacterium_g_Weissella
OTU152	0	0	0	0	0	0	0	0	0	1	0	0	0	0	0	0	0	0	0	0	0	0	0	0	0	0	0	0	0	0	0	k__Bacteria; p__Bacteroidetes; c__Bacteroidia; o__Bacteroidales; f__Muribaculaceae; g__uncultured_bacterium_f_Muribaculaceae; s__uncultured_bacterium_f_Muribaculaceae
OTU153	0	0	0	0	0	0	0	0	0	1	0	1	0	0	0	1	0	0	0	0	0	0	0	3	0	0	0	2	0	0	0	k__Bacteria; p__Firmicutes; c__Clostridia; o__Clostridiales; f__Ruminococcaceae; g__Ruminiclostridium_5; s__uncultured_bacterium_g_Ruminiclostridium_5
OTU1536	6	0	5	26	5	11	0	0	5	33	20	10	3	19	23	0	3	1	14	32	1	1	6	0	0	6	0	0	5	1	5	k__Bacteria; p__Firmicutes; c__Clostridia; o__Clostridiales; f__Lachnospiraceae; g__Dorea; s__uncultured_bacterium_g_Dorea
OTU154	5	0	0	0	0	21	12	0	0	1	9	311	0	1	14	3	4	2	67	4	0	1	2	3	0	17	0	3	39	40	12	k__Bacteria; p__Firmicutes; c__Erysipelotrichia; o__Erysipelotrichales; f__Erysipelotrichaceae; g__Solobacterium; s__uncultured_bacterium_g_Solobacterium
OTU1546	0	0	0	0	0	0	0	0	2	0	0	0	0	0	2	0	0	0	9	0	0	0	0	0	0	0	0	0	0	0	0	k__Bacteria; p__Bacteroidetes; c__Bacteroidia; o__Bacteroidales; f__Bacteroidaceae; g__Bacteroides; s__uncultured_bacterium_g_Bacteroides
OTU155	158	315	1	0	0	1	0	200	0	1	0	0	0	0	0	0	0	0	0	0	0	0	0	0	0	0	0	0	0	0	0	k__Bacteria; p__Firmicutes; c__Clostridia; o__Clostridiales; f__Ruminococcaceae; g__Ruminococcus_1; s__uncultured_bacterium_g_Ruminococcus_1
OTU156	0	0	0	0	0	0	10	0	1	1	16	1	0	8	73	623	17	1	0	21	0	2	3	0	0	0	0	0	40	0	1	k__Bacteria; p__Firmicutes; c__Clostridia; o__Clostridiales; f__Clostridiaceae_1; g__Clostridium_sensu_stricto_1; Unclassified
OTU157	0	0	10	2	81	3	7	157	3	0	0	0	6	1	10	0	1	0	0	6	0	0	0	0	0	0	0	1	0	0	0	k__Bacteria; p__Bacteroidetes; c__Bacteroidia; o__Bacteroidales; f__Rikenellaceae; g__Alistipes; s__uncultured_bacterium_g_Alistipes
OTU1575	41	27	18	4	14	4	1	12	39	0	0	0	17	7	4	3	20	3	0	7	0	0	10	3	0	0	0	12	9	4	0	k__Bacteria; p__Firmicutes; c__Clostridia; o__Clostridiales; f__Ruminococcaceae; g__Subdoligranulum; s__uncultured_bacterium_g_Subdoligranulum
OTU158	3	0	82	8	0	104	0	29	19	1	1	0	18	94	15	16	10	0	5	0	0	0	2	0	0	1	0	0	13	1	0	k__Bacteria; p__Bacteroidetes; c__Bacteroidia; o__Bacteroidales; f__Rikenellaceae; g__Alistipes; s__uncultured_bacterium_g_Alistipes
OTU159	0	0	0	0	0	0	0	0	0	0	0	257	0	1	0	0	0	1	0	0	0	0	0	0	0	0	0	0	0	0	0	k__Bacteria; p__Firmicutes; c__Negativicutes; o__Selenomonadales; f__Veillonellaceae; g__Dialister; s__uncultured_bacterium_g_Dialister
OTU1595	0	5	1	12	2	3	10	4	1	9	0	0	0	0	1	0	3	2	7	22	0	5	4	1	0	0	1	55	1	10	0	k__Bacteria; p__Firmicutes; c__Clostridia; o__Clostridiales; f__Ruminococcaceae; g__Butyricicoccus; s__uncultured_bacterium_g_Butyricicoccus
OTU16	985	180	811	1579	826	104	5	582	450	11	4768	438	217	1622	79	1153	656	2733	6912	3278	30	1320	1363	2607	23	10	41	305	293	12302	2681	k__Bacteria; p__Firmicutes; c__Clostridia; o__Clostridiales; f__Lachnospiraceae; g__[Ruminococcus]_torques_group; s__uncultured_bacterium_g_[Ruminococcus]_torques_group
OTU160	0	22	0	1	0	0	26	0	1	0	113	8	0	0	0	2	0	0	0	5	0	151	0	0	1	0	0	1	3	17	1	k__Bacteria; p__Firmicutes; c__Erysipelotrichia; o__Erysipelotrichales; f__Erysipelotrichaceae; g__Faecalitalea; s__uncultured_bacterium_g_Faecalitalea
OTU1600	0	0	0	0	0	0	0	0	0	0	0	0	0	0	0	0	0	0	0	0	0	0	0	1	0	0	1	0	0	0	3	k__Bacteria; p__Firmicutes; c__Clostridia; o__Clostridiales; f__Peptostreptococcaceae; g__uncultured_bacterium_f_Peptostreptococcaceae; s__uncultured_bacterium_f_Peptostreptococcaceae
OTU1608	10	0	1	10	4	1	0	3	4	8	4	17	0	0	0	7	8	14	66	2	0	0	8	1	0	0	0	12	2	3	42	k__Bacteria; p__Firmicutes; c__Clostridia; o__Clostridiales; f__Lachnospiraceae; g__uncultured_bacterium_f_Lachnospiraceae; s__uncultured_bacterium_f_Lachnospiraceae
OTU161	0	0	0	0	0	0	0	0	0	23	2	345	0	2	7	1	0	1	0	0	0	0	0	0	0	0	0	0	8	0	20	k__Bacteria; p__Firmicutes; c__Bacilli; o__Bacillales; f__Staphylococcaceae; g__Staphylococcus; s__Staphylococcus_aureus
OTU162	0	96	0	0	0	0	0	0	0	0	1	165	1	0	0	1	0	1	0	0	0	0	0	0	0	1	1	0	0	0	1	k__Bacteria; p__Actinobacteria; c__Coriobacteriia; o__Coriobacteriales; f__Eggerthellaceae; g__Slackia; s__uncultured_bacterium_g_Slackia
OTU163	0	70	0	1	0	0	0	0	0	0	0	0	494	0	0	0	0	0	0	0	0	0	0	0	0	0	0	0	0	0	0	k__Bacteria; p__Bacteroidetes; c__Bacteroidia; o__Bacteroidales; f__uncultured_bacterium_o_Bacteroidales; g__uncultured_bacterium_o_Bacteroidales; s__uncultured_bacterium_o_Bacteroidales
OTU164	5	0	1	3	0	3	6	2	0	4	43	108	2	8	26	0	4	0	37	12	1	1	40	0	0	14	233	9	6	57	11	k__Bacteria; p__Firmicutes; c__Bacilli; o__Lactobacillales; f__Carnobacteriaceae; g__Granulicatella; s__uncultured_bacterium_g_Granulicatella
OTU1642	7	7	1	1	2	0	1	0	10	1	0	0	3	0	1	0	3	0	0	2	0	2	1	0	0	0	0	0	0	0	0	k__Bacteria; p__Firmicutes; c__Clostridia; o__Clostridiales; f__Lachnospiraceae; g__Lachnospira; s__uncultured_bacterium_g_Lachnospira
OTU165	19	23	196	24	31	27	0	2	12	0	18	0	3	3	2	32	3	39	0	1	0	45	19	1	0	0	0	2	4	10	0	k__Bacteria; p__Firmicutes; c__Clostridia; o__Clostridiales; f__Lachnospiraceae; g__uncultured_bacterium_f_Lachnospiraceae; s__uncultured_bacterium_f_Lachnospiraceae
OTU1652	8	3	11	0	2	0	0	5	3	0	11	3	1	46	3	0	2	69	0	2	0	1	9	0	0	0	0	1	19	6	0	k__Bacteria; p__Firmicutes; c__Clostridia; o__Clostridiales; f__Lachnospiraceae; g__Blautia; s__uncultured_bacterium_g_Blautia
OTU1657	7	0	0	3	1	1	3	0	0	0	0	1	0	7	0	0	7	1	0	0	1	5	0	14	0	0	0	0	0	10	0	k__Bacteria; p__Firmicutes; c__Clostridia; o__Clostridiales; f__Lachnospiraceae; g__uncultured_bacterium_f_Lachnospiraceae; s__uncultured_bacterium_f_Lachnospiraceae
OTU166	1	8	32	8	7	0	26	28	10	0	0	0	2	10	0	24	3	79	0	7	0	1	3	19	0	0	1	9	0	0	58	k__Bacteria; p__Bacteroidetes; c__Bacteroidia; o__Bacteroidales; f__Marinifilaceae; g__Odoribacter; s__uncultured_bacterium_g_Odoribacter
OTU167	0	4	0	0	0	1	0	1	2	0	0	2	739	2	1	0	1	0	0	0	0	0	0	0	0	0	0	0	0	0	0	k__Bacteria; p__Firmicutes; c__Clostridia; o__Clostridiales; f__Ruminococcaceae; g__Ruminococcaceae_UCG-014; s__uncultured_bacterium_g_Ruminococcaceae_UCG-014
OTU168	0	0	0	0	0	0	0	0	0	0	14	11	27	12	13	12	16	12	15	12	15	12	10	13	12	14	10	12	0	8	19	k__Bacteria; p__Firmicutes; c__Negativicutes; o__Selenomonadales; f__Veillonellaceae; g__Dialister; s__uncultured_bacterium_g_Dialister
OTU169	1	0	0	0	0	0	0	0	0	3	0	0	0	0	0	0	0	0	1	1	493	2	0	168	1	0	0	0	1	0	0	k__Bacteria; p__Firmicutes; c__Bacilli; o__Lactobacillales; f__Lactobacillaceae; g__Lactobacillus; s__Lactobacillus_casei
OTU17	244	187	458	3807	812	1057	2743	123	1005	2780	73	18	236	65	7335	720	2206	2494	40	493	42	698	48	9083	54	12413	58	1111	89	53	933	k__Bacteria; p__Bacteroidetes; c__Bacteroidia; o__Bacteroidales; f__Bacteroidaceae; g__Bacteroides; s__uncultured_bacterium_g_Bacteroides
OTU170	0	0	0	0	0	0	0	0	0	0	0	0	0	0	12	0	1	0	0	0	0	0	0	0	0	0	0	0	0	0	0	k__Bacteria; p__Actinobacteria; c__Coriobacteriia; o__Coriobacteriales; f__Atopobiaceae; g__Olsenella; s__uncultured_bacterium_g_Olsenella
OTU171	0	2	5	3	6	8	7	8	2	0	4	0	4	0	2	4	2	42	2	0	0	1	8	15	1	1	2	21	0	0	1	k__Bacteria; p__Firmicutes; c__Clostridia; o__Clostridiales; f__Ruminococcaceae; g__uncultured_bacterium_f_Ruminococcaceae; s__uncultured_bacterium_f_Ruminococcaceae
OTU172	59	115	6	237	86	213	2	26	161	1124	590	29	18	268	41	3	54	70	4	292	1	177	13	2	0	0	2	363	64	155	218	k__Bacteria; p__Firmicutes; c__Clostridia; o__Clostridiales; f__Lachnospiraceae; g__Lachnoclostridium; s__uncultured_bacterium_g_Lachnoclostridium
OTU173	3	0	0	5	0	3	8	21	9	23	66	0	6	0	18	1	8	2	1	19	1	1	370	5	2	2	231	18	4	14	17	k__Bacteria; p__Firmicutes; c__Negativicutes; o__Selenomonadales; f__Veillonellaceae; g__Veillonella; s__uncultured_bacterium_g_Veillonella
OTU174	0	1	0	1	1	2	1	3	0	1	1	1	5	1	0	12	2	364	0	1	385	0	1	15	0	0	1	3	0	0	1	k__Bacteria; p__Firmicutes; c__Clostridia; o__Clostridiales; f__Ruminococcaceae; g__Ruminiclostridium_9; s__uncultured_bacterium_g_Ruminiclostridium_9
OTU175	0	4	0	0	0	4	0	0	0	0	1	0	0	0	0	106	0	1	0	0	0	0	0	0	0	0	0	0	0	0	0	k__Bacteria; p__Firmicutes; c__Clostridia; o__Clostridiales; f__Christensenellaceae; g__Christensenellaceae_R-7_group; s__uncultured_bacterium_g_Christensenellaceae_R-7_group
OTU176	85	0	0	0	0	0	0	0	0	0	0	0	0	0	0	0	0	0	10	0	0	0	0	0	0	0	0	0	0	0	0	k__Bacteria; p__Bacteroidetes; c__Bacteroidia; o__Bacteroidales; f__Prevotellaceae; g__Paraprevotella; s__uncultured_bacterium_g_Paraprevotella
OTU177	0	0	0	0	0	0	0	0	0	0	12	7	23	13	17	16	19	23	26	42	32	37	39	23	28	20	30	24	0	11	15	k__Bacteria; p__Proteobacteria; c__Gammaproteobacteria; o__Betaproteobacteriales; f__Burkholderiaceae; g__Sutterella; s__uncultured_bacterium_g_Sutterella
OTU1775	4	3	17	6	3	0	1	4	8	0	1	0	26	34	0	1	1	8	0	2	0	7	6	7	0	0	0	4	0	1	3	k__Bacteria; p__Firmicutes; c__Clostridia; o__Clostridiales; f__Ruminococcaceae; g__Ruminiclostridium_5; s__uncultured_bacterium_g_Ruminiclostridium_5
OTU178	11	14	102	274	57	111	289	16	136	76	2	2	29	13	133	199	198	126	0	12	0	39	1	248	3	0	3	75	2	5	239	k__Bacteria; p__Bacteroidetes; c__Bacteroidia; o__Bacteroidales; f__Bacteroidaceae; g__Bacteroides; s__uncultured_bacterium_g_Bacteroides
OTU1787	0	45	0	0	10	9	0	303	4	0	3	0	83	0	0	37	1	0	0	1	0	0	0	6	1	0	0	0	0	0	5	k__Bacteria; p__Bacteroidetes; c__Bacteroidia; o__Bacteroidales; f__Rikenellaceae; g__Alistipes; s__uncultured_bacterium_g_Alistipes
OTU179	0	1	20	0	1	0	0	0	0	0	0	0	0	7	0	51	0	0	0	0	0	0	0	3	0	0	0	0	0	0	0	k__Bacteria; p__Firmicutes; c__Clostridia; o__Clostridiales; f__Ruminococcaceae; g__DTU089; s__uncultured_bacterium_g_DTU089
OTU18	0	0	1	7	4214	14	3	3164	5	1031	0	0	0	0	28	2	3	0	6	1	0	20	0	3	5	0	2	0	188	0	1	k__Bacteria; p__Firmicutes; c__Negativicutes; o__Selenomonadales; f__Veillonellaceae; g__Dialister; s__uncultured_bacterium_g_Dialister
OTU180	0	0	3	1	0	2	133	0	0	0	0	1	0	3	10	1	0	78	45	0	0	3	2	0	0	0	1	2	2	54	4	k__Bacteria; p__Firmicutes; c__Clostridia; o__Clostridiales; f__Lachnospiraceae; g__Lachnoclostridium; s__uncultured_bacterium_g_Lachnoclostridium
OTU181	0	0	0	4	5	15	0	2	0	0	4	0	8	105	1	158	0	0	5	27	0	0	7	18	1	0	9	17	4	3	0	k__Bacteria; p__Firmicutes; c__Clostridia; o__Clostridiales; f__Ruminococcaceae; g__uncultured_bacterium_f_Ruminococcaceae; s__uncultured_bacterium_f_Ruminococcaceae
OTU1810	8	0	0	97	0	1	0	0	0	0	0	0	6	0	0	19	0	2	0	2	0	3	2	0	0	0	0	0	0	1	0	k__Bacteria; p__Bacteroidetes; c__Bacteroidia; o__Bacteroidales; f__Bacteroidaceae; g__Bacteroides; s__uncultured_bacterium_g_Bacteroides
OTU182	9	0	1	1	1	0	8	2	0	0	19	125	4	9	32	0	2	2	107	9	2	1	10	6	394	7	75	3	11	38	9	k__Bacteria; p__Actinobacteria; c__Actinobacteria; o__Actinomycetales; f__Actinomycetaceae; g__Actinomyces; s__uncultured_bacterium_g_Actinomyces
OTU183	0	0	0	0	0	0	0	0	0	0	0	0	0	0	0	0	1	13	0	0	231	1	0	0	0	0	60	0	14	0	0	k__Bacteria; p__Firmicutes; c__Erysipelotrichia; o__Erysipelotrichales; f__Erysipelotrichaceae; g__Erysipelatoclostridium; s__uncultured_bacterium_g_Erysipelatoclostridium
OTU184	0	0	0	0	0	0	0	0	0	0	0	0	0	0	0	0	0	0	0	605	0	0	1	0	0	0	0	0	0	0	0	k__Bacteria; p__Actinobacteria; c__Coriobacteriia; o__Coriobacteriales; f__Eggerthellaceae; g__Paraeggerthella; s__uncultured_bacterium_g_Paraeggerthella
OTU1846	11	107	8	6	25	2	0	18	7	0	0	0	14	0	7	0	7	5	0	61	0	7	35	1	0	0	0	12	4	0	0	k__Bacteria; p__Firmicutes; c__Clostridia; o__Clostridiales; f__Ruminococcaceae; g__Subdoligranulum; s__uncultured_bacterium_g_Subdoligranulum
OTU1848	7	5	0	2	0	7	0	5	0	0	2	0	8	31	0	0	0	0	0	44	0	14	4	0	0	0	0	0	0	2	0	k__Bacteria; p__Firmicutes; c__Clostridia; o__Clostridiales; f__Lachnospiraceae; g__Lachnospiraceae_UCG-008; s__uncultured_bacterium_g_Lachnospiraceae_UCG-008
OTU185	289	154	409	218	65	132	250	311	161	5	341	219	257	420	97	286	286	547	68	88	3	225	182	212	1	1167	9	24	656	271	644	k__Bacteria; p__Firmicutes; c__Clostridia; o__Clostridiales; f__Lachnospiraceae; g__Blautia; s__uncultured_bacterium_g_Blautia
OTU1854	0	1	23	0	0	6	1	6	2	0	1	0	1	1	6	45	1	0	1	8	26	1	1	0	0	0	0	0	12	0	0	k__Bacteria; p__Firmicutes; c__Clostridia; o__Clostridiales; f__Clostridiaceae_1; g__Clostridium_sensu_stricto_1; s__uncultured_bacterium_g_Clostridium_sensu_stricto_1
OTU1858	18	5	1	24	5	3	0	9	4	0	0	0	17	1	1	0	10	0	0	2	0	34	15	10	0	0	0	1	4	3	0	k__Bacteria; p__Firmicutes; c__Clostridia; o__Clostridiales; f__Lachnospiraceae; g__Agathobacter; s__uncultured_bacterium_g_Agathobacter
OTU186	2	20	7	2	12	0	0	1	7	0	0	0	27	2	2	1	0	0	0	0	0	11	1	0	0	1	0	5	0	0	0	k__Bacteria; p__Firmicutes; c__Clostridia; o__Clostridiales; f__Ruminococcaceae; g__Ruminiclostridium_5; s__uncultured_bacterium_g_Ruminiclostridium_5
OTU187	0	0	2	0	0	0	0	0	53	0	0	0	0	1	0	0	0	0	0	0	0	0	0	0	0	0	0	0	0	0	0	k__Bacteria; p__Firmicutes; c__Clostridia; o__Clostridiales; f__Ruminococcaceae; g__CAG-352; s__uncultured_bacterium_g_CAG-352
OTU1870	6	7	0	21	18	2	3	0	2	0	1	0	1	0	0	0	9	1	0	2	0	0	7	46	0	0	0	0	0	0	0	k__Bacteria; p__Firmicutes; c__Clostridia; o__Clostridiales; f__Lachnospiraceae; g__uncultured_bacterium_f_Lachnospiraceae; s__uncultured_bacterium_f_Lachnospiraceae
OTU188	0	16	0	0	0	0	0	0	0	0	0	0	0	485	0	0	0	0	0	0	0	1	0	0	0	0	0	0	0	0	0	k__Bacteria; p__Bacteroidetes; c__Bacteroidia; o__Bacteroidales; f__Barnesiellaceae; g__Coprobacter; s__uncultured_bacterium_g_Coprobacter
OTU189	3	2	10	2	2	6	0	1	1	0	0	0	5	1	0	6	5	1	30	6	0	0	0	0	0	0	1	0	11	2	66	k__Bacteria; p__Firmicutes; c__Erysipelotrichia; o__Erysipelotrichales; f__Erysipelotrichaceae; g__Holdemania; s__uncultured_bacterium_g_Holdemania
OTU19	691	781	667	1017	115	244	1	0	2228	2	2	0	1031	301	278	61	562	824	14	2	2	732	5	222	2	4	5	855	86	5	237	k__Bacteria; p__Bacteroidetes; c__Bacteroidia; o__Bacteroidales; f__Rikenellaceae; g__Alistipes; s__uncultured_bacterium_g_Alistipes
OTU190	0	0	0	0	0	0	0	0	4	0	0	0	0	0	0	0	0	0	0	0	0	0	0	0	0	0	0	0	0	0	0	k__Bacteria; p__Firmicutes; c__Negativicutes; o__Selenomonadales; f__Veillonellaceae; g__Megasphaera; s__uncultured_bacterium_g_Megasphaera
OTU191	0	0	193	0	0	0	0	0	0	0	0	0	0	0	0	0	0	0	0	0	0	0	0	0	0	0	0	3	0	0	0	k__Bacteria; p__Bacteroidetes; c__Bacteroidia; o__Bacteroidales; f__Bacteroidaceae; g__Bacteroides; s__uncultured_bacterium_g_Bacteroides
OTU192	0	0	3	0	0	0	2	0	0	2	2	259	1	6	2	0	1	2	9	0	0	3	3	0	1	0	0	11	0	30	1	k__Bacteria; p__Patescibacteria; c__Saccharimonadia; o__Saccharimonadales; f__Saccharimonadaceae; g__uncultured_bacterium_f_Saccharimonadaceae; s__uncultured_bacterium_f_Saccharimonadaceae
OTU193	1	0	122	0	0	22	5	14	0	0	1	0	18	0	0	1	0	0	0	1	0	0	0	0	0	0	1	0	27	0	0	k__Bacteria; p__Firmicutes; c__Clostridia; o__Clostridiales; f__Ruminococcaceae; g__uncultured_bacterium_f_Ruminococcaceae; s__uncultured_bacterium_f_Ruminococcaceae
OTU194	21	46	27	4	14	14	0	3	73	0	0	0	28	3	0	0	6	1	0	0	1	0	6	6	0	0	1	0	1	0	1	k__Bacteria; p__Firmicutes; c__Clostridia; o__Clostridiales; f__Ruminococcaceae; g__Ruminococcaceae_UCG-003; s__uncultured_bacterium_g_Ruminococcaceae_UCG-003
OTU195	43	5	9	4	2	2	546	5	352	12	121	4	18	6	8	336	138	2	0	3	374	11	55	1	1	0	1511	43	24	1252	3	k__Bacteria; p__Proteobacteria; c__Gammaproteobacteria; o__Enterobacteriales; f__Enterobacteriaceae; g__Escherichia-Shigella; s__uncultured_bacterium_g_Escherichia-Shigella
OTU196	23	44	0	0	0	0	0	0	31	0	0	0	0	23	0	1	0	0	0	0	0	0	0	0	0	0	1	0	0	1	0	k__Bacteria; p__Firmicutes; c__Clostridia; o__Clostridiales; f__Ruminococcaceae; g__Ruminococcaceae_NK4A214_group; s__uncultured_bacterium_g_Ruminococcaceae_NK4A214_group
OTU197	0	1	11	0	1	8	0	0	0	0	0	0	16	45	8	1	0	0	3	0	0	0	0	0	0	0	0	0	0	0	11	k__Bacteria; p__Bacteroidetes; c__Bacteroidia; o__Bacteroidales; f__Tannerellaceae; g__Parabacteroides; s__uncultured_bacterium_g_Parabacteroides
OTU198	4	7	5	88	39	42	160	62	30	438	78	1	18	27	6	41	84	41	17	24	1342	14	4	323	1	2	1	53	0	1	50	k__Bacteria; p__Bacteroidetes; c__Bacteroidia; o__Bacteroidales; f__Bacteroidaceae; g__Bacteroides; s__uncultured_bacterium_g_Bacteroides
OTU199	0	0	0	0	0	0	0	0	0	0	0	178	7	0	0	0	0	0	0	0	0	0	0	0	0	0	0	0	0	37	0	k__Bacteria; p__Firmicutes; c__Erysipelotrichia; o__Erysipelotrichales; f__Erysipelotrichaceae; g__Faecalitalea; s__uncultured_bacterium_g_Faecalitalea
OTU2	16549	5176	2186	10077	6074	6240	11599	7746	11995	5153	31	54	4731	1095	605	459	4268	4621	43	2547	65	823	8266	10322	52	42	48	6314	4804	1206	297	k__Bacteria; p__Firmicutes; c__Clostridia; o__Clostridiales; f__Ruminococcaceae; g__Faecalibacterium; s__uncultured_bacterium_g_Faecalibacterium
OTU20	2	0	0	0	1	0	38	0	0	21	13	7	2	1	37	16	0	8	41	29	216	17	6	82	4	11882	3	60	1	45	2246	k__Bacteria; p__Firmicutes; c__Erysipelotrichia; o__Erysipelotrichales; f__Erysipelotrichaceae; g__Erysipelatoclostridium; s__uncultured_bacterium_g_Erysipelatoclostridium
OTU200	0	0	0	1	1	1	7	0	0	2	16	510	2	3	7	1	0	0	232	1	0	0	2	1	0	0	1	7	1	8	2	k__Bacteria; p__Firmicutes; c__Clostridia; o__Clostridiales; f__Lachnospiraceae; g__Lachnoclostridium; s__uncultured_bacterium_g_Lachnoclostridium
OTU201	0	0	17	1	5	20	0	1	0	1	15	0	0	0	0	4	1	0	0	0	0	0	2	1	0	0	1	251	0	0	0	k__Bacteria; p__Firmicutes; c__Clostridia; o__Clostridiales; f__Lachnospiraceae; g__uncultured_bacterium_f_Lachnospiraceae; s__uncultured_bacterium_f_Lachnospiraceae
OTU202	1	0	0	1	0	1	2	1	0	1	7	129	3	3	8	1	4	1	29	2	0	0	9	0	0	0	0	9	1	13	0	k__Bacteria; p__Actinobacteria; c__Actinobacteria; o__Micrococcales; f__Micrococcaceae; g__Rothia; s__uncultured_bacterium_g_Rothia
OTU203	0	0	0	0	0	0	0	0	0	0	0	0	73	1	0	0	0	0	0	0	0	0	0	0	0	0	0	0	0	0	0	k__Bacteria; p__Tenericutes; c__Mollicutes; o__Mollicutes_RF39; f__uncultured_bacterium_o_Mollicutes_RF39; g__uncultured_bacterium_o_Mollicutes_RF39; s__uncultured_bacterium_o_Mollicutes_RF39
OTU204	0	0	0	0	0	3	0	0	18	0	0	0	1	1	14	325	1	0	0	0	0	0	3	34	0	0	0	0	0	0	0	k__Bacteria; p__Bacteroidetes; c__Bacteroidia; o__Bacteroidales; f__Marinifilaceae; g__Butyricimonas; s__uncultured_bacterium_g_Butyricimonas
OTU205	0	0	0	0	0	0	0	1	0	0	0	0	1	0	0	64	0	16	0	0	0	2	8	0	0	0	0	46	1	12	0	k__Bacteria; p__Firmicutes; c__Clostridia; o__Clostridiales; f__Family_XIII; g__Family_XIII_AD3011_group; s__uncultured_bacterium_g_Family_XIII_AD3011_group
OTU207	40	0	30	18	23	23	0	93	3	0	1	0	4	1	3	1	0	0	0	0	0	0	2	3	0	0	0	0	0	0	4	k__Bacteria; p__Bacteroidetes; c__Bacteroidia; o__Bacteroidales; f__Marinifilaceae; g__Butyricimonas; s__uncultured_bacterium_g_Butyricimonas
OTU208	0	17	0	0	0	0	0	0	0	1	0	0	0	0	0	0	0	0	0	1	0	0	0	0	0	0	0	0	0	0	0	k__Bacteria; p__Firmicutes; c__Clostridia; o__Clostridiales; f__Ruminococcaceae; g__Ruminococcus_1; s__uncultured_bacterium_g_Ruminococcus_1
OTU209	0	1	0	4	0	44	0	15	0	0	0	0	25	13	0	3	3	0	0	0	0	0	2	2	0	0	0	1	0	0	0	k__Bacteria; p__Actinobacteria; c__Coriobacteriia; o__Coriobacteriales; f__Coriobacteriales_Incertae_Sedis; g__uncultured_bacterium_f_Coriobacteriales_Incertae_Sedis; s__uncultured_bacterium_f_Coriobacteriales_Incertae_Sedis
OTU21	4	1	26	21	5	7	1441	2	8	914	626	583	7	6	697	24	43	47	2303	2877	3491	831	23	945	11	9	24	5903	205	460	2077	k__Bacteria; p__Firmicutes; c__Clostridia; o__Clostridiales; f__Lachnospiraceae; g__[Ruminococcus]_gnavus_group; s__uncultured_bacterium_g_[Ruminococcus]_gnavus_group
OTU210	3	65	56	12	69	10	0	1	15	0	0	0	0	0	0	0	0	0	0	0	0	0	0	0	0	0	0	0	0	0	0	k__Bacteria; p__Firmicutes; c__Clostridia; o__Clostridiales; f__Ruminococcaceae; g__uncultured_bacterium_f_Ruminococcaceae; s__uncultured_bacterium_f_Ruminococcaceae
OTU211	10	33	31	6	39	16	0	49	74	0	68	0	10	1	2	1	2	0	0	2	0	0	11	0	0	0	0	1	12	11	0	k__Bacteria; p__Firmicutes; c__Clostridia; o__Clostridiales; f__Lachnospiraceae; g__Lachnospiraceae_FCS020_group; s__uncultured_bacterium_g_Lachnospiraceae_FCS020_group
OTU212	0	0	0	0	0	0	0	0	0	0	0	0	0	0	8	0	0	0	0	0	0	196	0	0	0	0	0	1	102	0	0	k__Bacteria; p__Firmicutes; c__Negativicutes; o__Selenomonadales; f__Veillonellaceae; g__Megasphaera; s__uncultured_bacterium_g_Megasphaera
OTU213	0	0	1	1	0	8	1	0	0	0	0	0	0	7	6	0	0	0	0	0	0	0	0	2	0	0	0	4	0	0	6	k__Bacteria; p__Firmicutes; c__Erysipelotrichia; o__Erysipelotrichales; f__Erysipelotrichaceae; g__Coprobacillus; s__uncultured_bacterium_g_Coprobacillus
OTU214	0	0	0	1	0	0	0	0	0	0	2	0	0	0	0	0	0	0	1	0	0	0	0	0	0	0	14553	11	0	12	2	k__Bacteria; p__Firmicutes; c__Bacilli; o__Lactobacillales; f__Enterococcaceae; g__Enterococcus; s__uncultured_bacterium_g_Enterococcus
OTU215	0	0	0	0	0	0	0	0	0	0	0	0	94	0	0	0	0	0	0	0	0	0	0	0	0	0	0	0	0	0	0	k__Bacteria; p__Firmicutes; c__Clostridia; o__Clostridiales; f__Ruminococcaceae; g__[Eubacterium]_coprostanoligenes_group; s__uncultured_bacterium_g_[Eubacterium]_coprostanoligenes_group
OTU216	0	2	0	0	0	0	0	0	0	0	0	0	2	0	0	1	0	0	0	0	0	0	0	1	0	0	0	0	0	0	0	k__Bacteria; p__Firmicutes; c__Clostridia; o__Clostridiales; f__Ruminococcaceae; g__Hydrogenoanaerobacterium; s__uncultured_bacterium_g_Hydrogenoanaerobacterium
OTU217	1	0	5	2	0	7	6	0	0	0	2	0	0	5	0	29	0	1	0	7	0	2	6	0	0	0	0	9	3	0	146	k__Bacteria; p__Actinobacteria; c__Coriobacteriia; o__Coriobacteriales; f__Eggerthellaceae; g__Gordonibacter; s__uncultured_bacterium_g_Gordonibacter
OTU218	293	0	0	0	156	0	0	1	112	0	0	4	0	0	0	0	0	0	0	0	0	0	0	0	0	0	0	99	0	0	0	k__Bacteria; p__Bacteroidetes; c__Bacteroidia; o__Bacteroidales; f__Bacteroidaceae; g__Bacteroides; s__uncultured_bacterium_g_Bacteroides
OTU219	2	34	2	1	17	56	8	12	2	62	27	5	3	2	14	4	1	2	17	10	7	16	8	235	3	4	1	1	2	3	25	k__Bacteria; p__Firmicutes; c__Clostridia; o__Clostridiales; f__Lachnospiraceae; g__Lachnospiraceae_UCG-004; s__uncultured_bacterium_g_Lachnospiraceae_UCG-004
OTU22	9	3	0	680	145	2	652	49	4	22	940	1	352	2	137	114	506	74	37	218	0	30	2	7	1	13	4	1145	2	7	871	k__Bacteria; p__Firmicutes; c__Negativicutes; o__Selenomonadales; f__Acidaminococcaceae; g__Phascolarctobacterium; s__uncultured_bacterium_g_Phascolarctobacterium
OTU220	0	1	0	0	0	0	0	0	0	65	1	1	1	0	0	0	0	2	0	4	0	1	3	2	1	2	0	0	2	0	0	k__Bacteria; p__Firmicutes; c__Bacilli; o__Lactobacillales; f__Lactobacillaceae; g__Lactobacillus; s__uncultured_bacterium_g_Lactobacillus
OTU221	1	3	0	1	0	1	5	1	1	5	156	599	2	1	330	5	11	0	2044	8	2	9	4	9	1	3	1	25	1	6	4	k__Bacteria; p__Firmicutes; c__Clostridia; o__Clostridiales; f__Lachnospiraceae; g__uncultured_bacterium_f_Lachnospiraceae; s__uncultured_bacterium_f_Lachnospiraceae
OTU222	0	0	0	0	1	0	0	0	0	0	0	0	0	0	0	0	0	0	0	0	0	0	0	0	0	0	0	0	0	1	0	k__Bacteria; p__Firmicutes; c__Clostridia; o__Clostridiales; f__Ruminococcaceae; g__[Eubacterium]_coprostanoligenes_group; s__uncultured_bacterium_g_[Eubacterium]_coprostanoligenes_group
OTU223	0	0	0	0	166	0	0	0	34	1	0	0	0	1	0	0	0	0	0	0	0	1	0	0	0	0	0	0	0	0	0	k__Bacteria; p__Firmicutes; c__Clostridia; o__Clostridiales; f__Ruminococcaceae; g__[Eubacterium]_coprostanoligenes_group; s__uncultured_bacterium_g_[Eubacterium]_coprostanoligenes_group
OTU224	0	0	1	0	0	2	0	0	0	0	6	13	0	5	1	23	3	0	1	25	1	0	0	0	0	0	0	0	2	1	3	k__Bacteria; p__Firmicutes; c__Bacilli; o__Lactobacillales; f__Streptococcaceae; g__Streptococcus; s__Streptococcus_mutans_UA159-FR
OTU225	0	0	0	1	0	0	0	0	0	0	0	0	0	0	0	0	0	0	0	0	0	0	0	0	0	0	0	0	0	0	0	k__Bacteria; p__Bacteroidetes; c__Bacteroidia; o__Bacteroidales; f__Muribaculaceae; g__uncultured_bacterium_f_Muribaculaceae; s__uncultured_bacterium_f_Muribaculaceae
OTU226	0	0	0	0	0	0	0	0	0	0	0	0	0	0	0	0	2	0	0	0	0	0	0	0	2	0	0	0	0	0	1	k__Bacteria; p__Proteobacteria; c__Gammaproteobacteria; o__Xanthomonadales; f__Xanthomonadaceae; g__Stenotrophomonas; s__Stenotrophomonas_maltophilia
OTU227	1	0	0	0	0	0	0	6	0	0	0	0	54	0	0	7	120	0	0	0	0	0	4	0	0	0	0	0	0	0	0	k__Bacteria; p__Firmicutes; c__Clostridia; o__Clostridiales; f__Ruminococcaceae; g__Ruminiclostridium_6; s__uncultured_bacterium_g_Ruminiclostridium_6
OTU228	65	5	92	211	11	27	2	13	21	2667	92	28	5	24	0	4	6	12	112	89	0	7	21	3	0	0	0	13	10	51	94	k__Bacteria; p__Firmicutes; c__Clostridia; o__Clostridiales; f__Lachnospiraceae; g__[Ruminococcus]_torques_group; s__uncultured_bacterium_g_[Ruminococcus]_torques_group
OTU23	27	70	1365	19	14	191	269	608	183	131	77	26	71	1114	117	1245	197	6	203	909	13	838	12	15	14	5	0	8	2623	3	7	k__Bacteria; p__Firmicutes; c__Clostridia; o__Clostridiales; f__Clostridiaceae_1; g__Clostridium_sensu_stricto_1; s__uncultured_bacterium_g_Clostridium_sensu_stricto_1
OTU230	0	0	5	0	1	14	0	5	2	0	2	1	2	5	0	12	2	3	1	0	0	0	3	0	0	0	0	1	1	1	3	k__Bacteria; p__Firmicutes; c__Clostridia; o__Clostridiales; f__Christensenellaceae; g__Christensenella; s__uncultured_bacterium_g_Christensenella
OTU231	0	0	4	0	2	0	0	57	0	0	0	0	14	0	0	0	1	0	0	0	0	0	0	0	0	1	0	0	0	0	0	k__Bacteria; p__Bacteroidetes; c__Bacteroidia; o__Bacteroidales; f__Marinifilaceae; g__Butyricimonas; s__uncultured_bacterium_g_Butyricimonas
OTU233	0	0	0	0	0	0	0	0	0	0	0	0	0	0	0	0	0	0	0	0	0	0	0	13	0	0	88	0	0	1	0	k__Bacteria; p__Firmicutes; c__Erysipelotrichia; o__Erysipelotrichales; f__Erysipelotrichaceae; g__Erysipelatoclostridium; s__uncultured_bacterium_g_Erysipelatoclostridium
OTU234	0	1	0	0	0	0	2	0	0	1	0	0	1	0	0	18	0	0	0	0	0	0	2	5	0	0	0	0	0	0	0	k__Bacteria; p__Firmicutes; c__Clostridia; o__Clostridiales; f__Ruminococcaceae; g__Anaerotruncus; s__uncultured_bacterium_g_Anaerotruncus
OTU235	85	0	0	0	0	0	0	0	0	0	1	0	0	0	0	1	0	0	0	0	0	0	0	0	0	0	0	0	0	0	0	k__Bacteria; p__Actinobacteria; c__Coriobacteriia; o__Coriobacteriales; f__Eggerthellaceae; g__uncultured_bacterium_f_Eggerthellaceae; s__uncultured_bacterium_f_Eggerthellaceae
OTU237	3	0	2	0	343	0	3	0	0	5	0	0	0	0	0	1	0	0	0	1	0	0	0	0	0	1	0	0	6	0	4	k__Bacteria; p__Bacteroidetes; c__Bacteroidia; o__Bacteroidales; f__Prevotellaceae; g__Prevotella; s__Prevotella_bivia
OTU239	0	0	0	0	0	0	0	0	0	1	0	0	124	0	0	0	1	0	0	0	0	0	0	0	0	0	2	0	0	1	0	k__Bacteria; p__Firmicutes; c__Clostridia; o__Clostridiales; f__Peptococcaceae; g__Peptococcus; s__uncultured_bacterium_g_Peptococcus
OTU24	220	712	14	347	91	20	955	153	1404	8	2	13	247	21	41	10	3582	171	3	11	4	18	2460	28	5	0	6	2	260	5	1313	k__Bacteria; p__Firmicutes; c__Clostridia; o__Clostridiales; f__Lachnospiraceae; g__Roseburia; s__uncultured_bacterium_g_Roseburia
OTU241	19	168	0	0	0	0	0	0	48	0	0	0	0	0	0	0	0	0	0	0	0	0	2	0	0	0	0	0	0	0	0	k__Bacteria; p__Firmicutes; c__Negativicutes; o__Selenomonadales; f__Acidaminococcaceae; g__Phascolarctobacterium; s__uncultured_bacterium_g_Phascolarctobacterium
OTU242	0	0	0	0	0	0	0	0	0	0	0	0	0	0	0	0	0	0	0	0	0	0	1	0	0	0	0	0	0	0	0	k__Bacteria; p__Proteobacteria; c__Gammaproteobacteria; o__Pseudomonadales; f__Moraxellaceae; g__Acinetobacter; s__uncultured_bacterium_g_Acinetobacter
OTU247	0	0	4	0	0	4	0	1	0	0	0	0	1	0	2	0	2	0	0	1	0	0	0	0	0	0	0	0	0	0	5	k__Bacteria; p__Firmicutes; c__Clostridia; o__Clostridiales; f__Ruminococcaceae; g__[Eubacterium]_coprostanoligenes_group; s__uncultured_bacterium_g_[Eubacterium]_coprostanoligenes_group
OTU248	0	13	0	0	0	1	0	51	27	0	0	0	10	0	0	0	0	0	0	0	0	0	0	0	0	0	0	0	0	0	0	k__Bacteria; p__Firmicutes; c__Clostridia; o__Clostridiales; f__Lachnospiraceae; g__Lachnospiraceae_NK4A136_group; s__uncultured_bacterium_g_Lachnospiraceae_NK4A136_group
OTU25	26	12	14	129	9	5	384	2	587	2	45	110	3	51	158	275	169	12	10	23	3177	48	1574	18	8	15	619	324	1921	344	30	k__Bacteria; p__Proteobacteria; c__Gammaproteobacteria; o__Enterobacteriales; f__Enterobacteriaceae; g__Klebsiella; s__uncultured_bacterium_g_Klebsiella
OTU250	0	0	0	0	0	0	0	0	0	0	0	0	171	0	0	0	1	0	0	0	0	0	0	0	0	0	0	0	0	0	0	k__Bacteria; p__Tenericutes; c__Mollicutes; o__Mollicutes_RF39; f__uncultured_bacterium_o_Mollicutes_RF39; g__uncultured_bacterium_o_Mollicutes_RF39; s__uncultured_bacterium_o_Mollicutes_RF39
OTU251	0	0	0	0	0	3	1	0	0	0	10	46	1	3	27	0	0	1	16	0	0	0	1	6	0	13	0	3	6	14	2	k__Bacteria; p__Actinobacteria; c__Coriobacteriia; o__Coriobacteriales; f__Atopobiaceae; g__Atopobium; s__uncultured_bacterium_g_Atopobium
OTU253	3	9	0	0	0	7	0	0	25	0	0	0	0	11	0	4	0	0	0	0	0	0	0	0	0	0	0	0	0	0	0	k__Bacteria; p__Firmicutes; c__Clostridia; o__Clostridiales; f__Christensenellaceae; g__Christensenellaceae_R-7_group; s__uncultured_bacterium_g_Christensenellaceae_R-7_group
OTU256	1	1	5	4	4	16	0	2	3	0	1	0	7	12	19	24	2	0	0	13	0	9	2	1	0	0	0	3	10	1	71	k__Bacteria; p__Firmicutes; c__Clostridia; o__Clostridiales; f__Family_XIII; g__Family_XIII_AD3011_group; s__uncultured_bacterium_g_Family_XIII_AD3011_group
OTU257	0	5	0	1	2	0	0	6	0	0	3	3	2	152	1	3	1	0	3	1	1	7	17	0	1	2	2	1	0	2	3	k__Bacteria; p__Bacteroidetes; c__Bacteroidia; o__Bacteroidales; f__Prevotellaceae; g__Prevotella_9; s__uncultured_bacterium_g_Prevotella_9
OTU26	3	2873	1	2	1	0	2	0	1	0	1	2	5	3	1	4	3	3498	0	2	2	0	1426	0	2	1	3	4	0	3	5	k__Bacteria; p__Firmicutes; c__Erysipelotrichia; o__Erysipelotrichales; f__Erysipelotrichaceae; g__Holdemanella; s__uncultured_bacterium_g_Holdemanella
OTU263	15	31	0	15	31	16	0	31	47	0	0	0	19	4	0	37	14	0	0	0	0	0	0	0	0	0	0	0	0	0	0	k__Bacteria; p__Firmicutes; c__Clostridia; o__Clostridiales; f__Ruminococcaceae; g__Ruminococcaceae_UCG-005; s__uncultured_bacterium_g_Ruminococcaceae_UCG-005
OTU266	186	151	188	174	66	95	2	260	242	91	75	192	437	1689	109	67	53	219	9	159	1	497	110	140	4	1	19	156	173	247	116	k__Bacteria; p__Firmicutes; c__Clostridia; o__Clostridiales; f__Lachnospiraceae; g__Fusicatenibacter; s__uncultured_bacterium_g_Fusicatenibacter
OTU268	0	5	1	0	0	0	0	0	0	0	1	0	145	0	0	3	0	1	0	0	0	0	0	0	0	0	0	0	0	0	0	k__Bacteria; p__Tenericutes; c__Mollicutes; o__Mollicutes_RF39; f__uncultured_bacterium_o_Mollicutes_RF39; g__uncultured_bacterium_o_Mollicutes_RF39; s__uncultured_bacterium_o_Mollicutes_RF39
OTU269	16	5	0	0	0	0	0	0	0	0	0	0	3	0	0	0	0	0	0	0	0	0	0	0	0	0	0	0	0	0	0	k__Bacteria; p__Tenericutes; c__Mollicutes; o__Mollicutes_RF39; f__uncultured_bacterium_o_Mollicutes_RF39; g__uncultured_bacterium_o_Mollicutes_RF39; s__uncultured_bacterium_o_Mollicutes_RF39
OTU27	79	148	6155	1672	281	1038	765	352	41	216	363	8	1191	2040	73	142	75	976	10	325	4	656	113	1530	7	3	14	795	13	16	898	k__Bacteria; p__Bacteroidetes; c__Bacteroidia; o__Bacteroidales; f__Bacteroidaceae; g__Bacteroides; s__uncultured_bacterium_g_Bacteroides
OTU270	1	2	17	30	5	22	117	2	1	4	10	3	2	6	18	104	5	11	33	1	1	0	6	74	1	0	1	54	2	3	49	k__Bacteria; p__Firmicutes; c__Clostridia; o__Clostridiales; f__Lachnospiraceae; g__Lachnoclostridium; s__uncultured_bacterium_g_Lachnoclostridium
OTU271	0	0	0	0	0	0	0	0	0	0	0	0	0	0	209	1	0	0	0	0	0	0	0	0	1	0	0	0	0	0	0	k__Bacteria; p__Firmicutes; c__Negativicutes; o__Selenomonadales; f__Acidaminococcaceae; g__Acidaminococcus; s__uncultured_bacterium_g_Acidaminococcus
OTU272	0	0	0	7	0	1	62	0	0	25	0	1	0	0	14	0	0	0	0	0	0	0	0	0	0	0	0	0	0	0	0	k__Bacteria; p__Firmicutes; c__Negativicutes; o__Selenomonadales; f__Veillonellaceae; g__Allisonella; s__uncultured_bacterium_g_Allisonella
OTU273	5	2	0	0	0	1	0	3	0	0	0	17	1	0	0	0	0	0	0	0	0	0	2	0	0	0	0	0	0	0	0	k__Bacteria; p__Bacteroidetes; c__Bacteroidia; o__Bacteroidales; f__Prevotellaceae; g__Prevotella_9; s__uncultured_bacterium_g_Prevotella_9
OTU276	0	3	24	2	0	1	0	98	2	0	0	0	2	25	0	3	0	0	0	2	0	0	0	0	0	0	0	6	0	0	0	k__Bacteria; p__Bacteroidetes; c__Bacteroidia; o__Bacteroidales; f__Bacteroidaceae; g__Bacteroides; s__uncultured_bacterium_g_Bacteroides
OTU277	1	0	2	1	1	1	0	0	1	7	13	46	0	2	11	0	1	1	14	3	0	1	28	0	2	10	19	1	5	4	15	k__Bacteria; p__Firmicutes; c__Bacilli; o__Bacillales; f__Family_XI; g__Gemella; s__uncultured_bacterium_g_Gemella
OTU278	6	6	1	0	3	5	1	1	0	9	0	4	11	9	0	2	2	0	0	3	12	10	0	2	6	0	7	1	0	4	3	k__Bacteria; p__Proteobacteria; c__Gammaproteobacteria; o__Aeromonadales; f__Aeromonadaceae; g__Aeromonas; s__uncultured_bacterium_g_Aeromonas
OTU279	0	0	0	0	0	86	0	0	0	0	2	0	0	0	0	26	0	0	10	0	0	0	2	0	0	0	0	0	0	0	0	k__Bacteria; p__Proteobacteria; c__Deltaproteobacteria; o__Desulfovibrionales; f__Desulfovibrionaceae; g__Desulfovibrio; s__uncultured_bacterium_g_Desulfovibrio
OTU28	11643	11217	15	16	1600	5	9	5615	7146	13	32	939	74	68	39	43	50	2033	44	49	52	46	2371	39	38	47	37	43	0	24	42	k__Bacteria; p__Bacteroidetes; c__Bacteroidia; o__Bacteroidales; f__Prevotellaceae; g__Prevotella_9; s__uncultured_bacterium_g_Prevotella_9
OTU281	9	10	0	1	0	0	0	0	16	0	0	0	2	0	0	0	0	0	0	1	0	0	16	0	0	0	0	0	0	0	0	k__Bacteria; p__Firmicutes; c__Clostridia; o__Clostridiales; f__Christensenellaceae; g__Christensenellaceae_R-7_group; s__uncultured_bacterium_g_Christensenellaceae_R-7_group
OTU282	0	0	0	0	0	1	0	16	0	5	0	0	0	0	0	1	0	1	1	0	1	0	1	1	1	2	0	0	0	0	0	k__Bacteria; p__Firmicutes; c__Bacilli; o__Lactobacillales; f__Lactobacillaceae; g__Lactobacillus; s__uncultured_bacterium_g_Lactobacillus
OTU284	0	0	0	0	1	0	8	0	0	0	0	0	1	0	0	9	0	0	0	0	0	0	15	0	0	1	0	0	0	0	0	k__Bacteria; p__Firmicutes; c__Clostridia; o__Clostridiales; f__Ruminococcaceae; g__Negativibacillus; s__uncultured_bacterium_g_Negativibacillus
OTU285	20	28	0	22	0	0	0	31	0	0	0	0	23	1	0	2	0	0	0	2	0	0	1	0	0	0	0	1	0	1	0	k__Bacteria; p__Firmicutes; c__Clostridia; o__Clostridiales; f__Lachnospiraceae; g__[Eubacterium]_xylanophilum_group; s__uncultured_bacterium_g_[Eubacterium]_xylanophilum_group
OTU29	578	114	16	45	38	142	191	6	80	2	5	243	105	805	7	10	603	19	1	39	2	801	3	793	3	4	4	51	220	593	8	k__Bacteria; p__Firmicutes; c__Clostridia; o__Clostridiales; f__Ruminococcaceae; g__Ruminococcaceae_UCG-013; s__uncultured_bacterium_g_Ruminococcaceae_UCG-013
OTU292	299	93	8	319	128	25	12	56	202	0	0	2	33	9	2	2	89	6	0	3	0	12	126	230	0	0	1	0	63	18	0	k__Bacteria; p__Firmicutes; c__Clostridia; o__Clostridiales; f__Lachnospiraceae; g__Roseburia; s__uncultured_bacterium_g_Roseburia
OTU295	19	3	0	0	19	0	0	35	3	0	0	0	28	0	0	26	0	0	0	0	0	0	0	0	0	0	0	0	0	0	0	k__Bacteria; p__Firmicutes; c__Clostridia; o__Clostridiales; f__Lachnospiraceae; g__Lachnospiraceae_NC2004_group; s__uncultured_bacterium_g_Lachnospiraceae_NC2004_group
OTU296	35	103	37	0	34	9	3	28	28	1	1	1	11	61	187	3	2	0	5	404	1	50	330	3	1	2	2	2	236	0	4	k__Bacteria; p__Firmicutes; c__Clostridia; o__Clostridiales; f__Lachnospiraceae; g__Agathobacter; s__uncultured_bacterium_g_Agathobacter
OTU297	89	93	69	115	35	27	50	78	49	0	174	36	69	116	30	130	130	146	68	117	0	50	91	103	0	204	1	14	133	187	243	k__Bacteria; p__Firmicutes; c__Clostridia; o__Clostridiales; f__Lachnospiraceae; g__uncultured_bacterium_f_Lachnospiraceae; s__uncultured_bacterium_f_Lachnospiraceae
OTU3	2	78	580	99	1499	556	882	2101	384	8837	58	35	84	1781	958	1123	146	6838	1930	20	15	12422	9	11	22	11	16	1312	1795	9	11	k__Bacteria; p__Actinobacteria; c__Actinobacteria; o__Bifidobacteriales; f__Bifidobacteriaceae; g__Bifidobacterium; s__uncultured_bacterium_g_Bifidobacterium
OTU30	6	7	1	6	0	1	724	0	1	142	1	0	1	0	66	2	0	1	48	1	1	0	7	5	0	0	0	1	4	0	23	k__Bacteria; p__Fusobacteria; c__Fusobacteriia; o__Fusobacteriales; f__Fusobacteriaceae; g__Fusobacterium; s__uncultured_bacterium_g_Fusobacterium
OTU300	1	0	0	0	0	151	0	0	0	5	0	9	4	0	25	2	0	22	14	10	12301	17	7	11	23	14	0	6	2	0	0	k__Bacteria; p__Actinobacteria; c__Actinobacteria; o__Bifidobacteriales; f__Bifidobacteriaceae; g__Bifidobacterium; s__Bifidobacterium_breve
OTU31	26	57	358	553	143	67	2	269	209	347	149	125	48	172	104	3	33	34	156	1404	10	2852	25	633	7	5266	8	456	147	864	811	k__Bacteria; p__Firmicutes; c__Clostridia; o__Clostridiales; f__Lachnospiraceae; g__Anaerostipes; s__uncultured_bacterium_g_Anaerostipes
OTU311	4	12	24	7	0	0	0	1	54	0	0	1	0	2	3	1	0	0	0	0	0	6	1	0	1	0	0	0	0	0	0	k__Bacteria; p__Firmicutes; c__Clostridia; o__Clostridiales; f__Lachnospiraceae; g__Lachnospira; s__uncultured_bacterium_g_Lachnospira
OTU32	6	8	20	6	9	4	29	1	5	138	181	3	3	1	9	216	5	1	3	3370	1569	7	23	191	7	3	9	17	8	10	44	k__Bacteria; p__Firmicutes; c__Clostridia; o__Clostridiales; f__Lachnospiraceae; g__Tyzzerella_4; s__uncultured_bacterium_g_Tyzzerella_4
OTU33	161	77	209	195	83	250	3	85	178	1313	726	515	51	299	54	5	115	5	1212	490	3	292	319	4	4	333	3	133	436	388	652	k__Bacteria; p__Firmicutes; c__Clostridia; o__Clostridiales; f__Lachnospiraceae; g__Dorea; s__uncultured_bacterium_g_Dorea
OTU330	4	0	0	0	1	0	2	2	5	0	1	0	1	0	0	1	0	3	0	1	0	0	0	0	0	0	0	1	1	0	1	k__Bacteria; p__Firmicutes; c__Clostridia; o__Clostridiales; f__Lachnospiraceae; g__Lachnospiraceae_NK4A136_group; s__uncultured_bacterium_g_Lachnospiraceae_NK4A136_group
OTU34	0	4	0	0	1	0	0	0	0	0	2	4	2	2	0	2	0	4	3	224	1	8	546	4	5	3	5	2	0	1	1	k__Bacteria; p__Bacteroidetes; c__Bacteroidia; o__Bacteroidales; f__Prevotellaceae; g__Prevotella_2; s__uncultured_bacterium_g_Prevotella_2
OTU344	71	122	0	0	1159	1	0	14	6	1	2	0	2687	0	0	3	262	2	0	1	0	0	0	0	0	0	0	0	0	0	0	k__Bacteria; p__Firmicutes; c__Clostridia; o__Clostridiales; f__Ruminococcaceae; g__Ruminococcaceae_UCG-014; s__uncultured_bacterium_g_Ruminococcaceae_UCG-014
OTU348	33	0	0	1	0	7	0	0	1	0	1	0	46	0	7	0	13	0	0	11	1	27	9	0	0	0	0	4	0	0	1	k__Bacteria; p__Bacteroidetes; c__Bacteroidia; o__Bacteroidales; f__Bacteroidaceae; g__Bacteroides; s__uncultured_bacterium_g_Bacteroides
OTU35	16	45	250	4	101	588	176	14	800	15	1	3	3	693	3	19	1326	4	7	253	4	6	182	126	3	4	18	4	2241	207	6	k__Bacteria; p__Firmicutes; c__Clostridia; o__Clostridiales; f__Ruminococcaceae; g__Ruminococcus_2; s__uncultured_bacterium_g_Ruminococcus_2
OTU353	20	1	3	5	1	2	25	1	4	9	52	230	11	25	121	2	10	3	229	30	1	2	11	4	131	18	298	14	22	101	21	k__Bacteria; p__Actinobacteria; c__Actinobacteria; o__Actinomycetales; f__Actinomycetaceae; g__Actinomyces; s__uncultured_bacterium_g_Actinomyces
OTU356	0	2	0	9	13	1	0	7	1	0	1	0	12	0	0	15	0	1	0	2	0	4	0	4	0	0	2	0	2	11	79	k__Bacteria; p__Firmicutes; c__Clostridia; o__Clostridiales; f__Lachnospiraceae; g__uncultured_bacterium_f_Lachnospiraceae; s__uncultured_bacterium_f_Lachnospiraceae
OTU357	0	0	0	1	1	1	2	0	0	0	1	0	0	0	5	3	0	8	46	0	0	1	1	73	0	2	0	5	0	0	10	k__Bacteria; p__Firmicutes; c__Clostridia; o__Clostridiales; f__Lachnospiraceae; g__Lachnoclostridium; s__uncultured_bacterium_g_Lachnoclostridium
OTU36	0	0	0	0	0	0	1	7	0	162	3	3	0	0	0	1	0	1	3	4	0	0	0	0	4	101	4	0	2	0	1	k__Bacteria; p__Firmicutes; c__Bacilli; o__Lactobacillales; f__Lactobacillaceae; g__Lactobacillus; s__uncultured_bacterium_g_Lactobacillus
OTU369	1	11	0	26	0	0	1	13	0	0	0	0	1	7	2	3	0	0	1	18	1	0	130	0	0	1	0	0	0	0	0	k__Bacteria; p__Firmicutes; c__Clostridia; o__Clostridiales; f__Lachnospiraceae; g__uncultured_bacterium_f_Lachnospiraceae; s__uncultured_bacterium_f_Lachnospiraceae
OTU37	9	11	211	18	7	121	18	38	12	3	4	23	21	682	140	419	48	506	40	76	11	9	15	45	3	5331	2	94	51	25	1021	k__Bacteria; p__Firmicutes; c__Clostridia; o__Clostridiales; f__Ruminococcaceae; g__UBA1819; s__uncultured_bacterium_g_UBA1819
OTU372	6	3	0	2	3	19	1	14	10	4	3015	385	51	346	4956	7	55	10	41	71	1	0	989	7	6	69	250	98	15	69	6	k__Bacteria; p__Firmicutes; c__Bacilli; o__Lactobacillales; f__Streptococcaceae; g__Streptococcus; s__Streptococcus_sp._2010_Ileo_MS_VId
OTU38	290	28	564	195	143	45	0	109	96	1	0	0	2	730	0	1	2	2	0	272	1	4	6	1	2	0	0	0	0	3	3	k__Bacteria; p__Firmicutes; c__Clostridia; o__Clostridiales; f__Ruminococcaceae; g__[Eubacterium]_coprostanoligenes_group; s__uncultured_bacterium_g_[Eubacterium]_coprostanoligenes_group
OTU39	2	8	1907	348	29	226	1462	107	59	1	3	10	466	818	286	134	0	0	36	141	1	1	5	0	2	1	3	10	0	15	75	k__Bacteria; p__Bacteroidetes; c__Bacteroidia; o__Bacteroidales; f__Bacteroidaceae; g__Bacteroides; s__Bacteroides_stercoris_CC31F
OTU390	26	48	0	0	0	915	1	0	1	0	2	1	856	4	5	669	0	3	0	0	1	0	0	0	0	0	0	3	0	0	0	k__Bacteria; p__Verrucomicrobia; c__Verrucomicrobiae; o__Verrucomicrobiales; f__Akkermansiaceae; g__Akkermansia; s__uncultured_bacterium_g_Akkermansia
OTU396	89	133	0	0	68	0	0	196	248	0	0	0	3	5	1	1	1	88	0	0	1	1	37	1	0	0	0	2	0	0	0	k__Bacteria; p__Bacteroidetes; c__Bacteroidia; o__Bacteroidales; f__Prevotellaceae; g__Prevotella_9; s__uncultured_bacterium_g_Prevotella_9
OTU4	848	457	1157	798	426	666	2921	1825	570	4147	2958	4390	670	1774	615	232	808	400	2017	2716	19	1701	1058	3203	22	4567	42	1325	1944	3295	2511	k__Bacteria; p__Firmicutes; c__Clostridia; o__Clostridiales; f__Lachnospiraceae; g__Blautia; s__uncultured_bacterium_g_Blautia
OTU40	118	2065	4015	118	331	49	2	114	360	8	0	0	198	11	0	0	139	1	1	2	1	0	479	2	0	3	0	1	0	1	1	k__Bacteria; p__Firmicutes; c__Clostridia; o__Clostridiales; f__Ruminococcaceae; g__Ruminococcaceae_UCG-002; s__uncultured_bacterium_g_Ruminococcaceae_UCG-002
OTU400	0	0	0	0	1	0	1	44	0	0	0	0	0	0	121	0	1	2	0	0	0	2	0	0	0	0	0	0	0	0	0	k__Bacteria; p__Bacteroidetes; c__Bacteroidia; o__Bacteroidales; f__Tannerellaceae; g__Parabacteroides; s__Parabacteroides_faecis
OTU41	0	0	0	0	1	1	1	0	0	3	9	10	18	14	10	17	14	14	12	12	9	5	13	11	13	7	17	12	0	9	14	k__Bacteria; p__Firmicutes; c__Erysipelotrichia; o__Erysipelotrichales; f__Erysipelotrichaceae; g__Catenibacterium; s__uncultured_bacterium_g_Catenibacterium
OTU410	0	0	0	0	0	0	0	411	0	0	0	0	0	0	0	0	0	0	0	0	0	0	0	0	0	0	0	0	0	0	0	k__Bacteria; p__Bacteroidetes; c__Bacteroidia; o__Bacteroidales; f__Prevotellaceae; g__Prevotella_9; s__uncultured_bacterium_g_Prevotella_9
OTU419	1	0	81	3	39	3	1	41	0	0	6	7	52	38	23	526	4	28	5	51	0	0	1	2	1	0	2	69	25	74	575	k__Bacteria; p__Firmicutes; c__Clostridia; o__Clostridiales; f__Lachnospiraceae; g__[Ruminococcus]_torques_group; s__uncultured_bacterium_g_[Ruminococcus]_torques_group
OTU42	3	115	49	1544	0	76	0	2	0	0	0	0	0	0	0	1	3	2	0	4	1	0	0	0	4	0	2	2	0	1	0	k__Bacteria; p__Bacteroidetes; c__Bacteroidia; o__Bacteroidales; f__Bacteroidaceae; g__Bacteroides; s__uncultured_bacterium_g_Bacteroides
OTU421	268	80	14	55	11	15	54	319	171	4	17	0	81	1	2	15	13	19	0	0	1	0	127	7	3	2	1	4	1	1	2	k__Bacteria; p__Firmicutes; c__Clostridia; o__Clostridiales; f__Lachnospiraceae; g__[Eubacterium]_ruminantium_group; s__uncultured_bacterium_g_[Eubacterium]_ruminantium_group
OTU424	0	0	0	0	2	509	2	2	166	0	3	3153	3	3	667	6	5	273	0	0	0	0	0	0	1	1	0	1	91	1	0	k__Bacteria; p__Actinobacteria; c__Actinobacteria; o__Bifidobacteriales; f__Bifidobacteriaceae; g__Bifidobacterium; s__uncultured_bacterium_g_Bifidobacterium
OTU43	9	26	196	10	18	18	1	11	1	3	0	3	399	442	6	89	193	1	2	5	5	3	20	873	2	1	2	19	4	1	6	k__Bacteria; p__Bacteroidetes; c__Bacteroidia; o__Bacteroidales; f__Rikenellaceae; g__Alistipes; s__uncultured_bacterium_g_Alistipes
OTU44	4	2	2	2	6	30	7	13	1	12	698	805	134	7	3	4	4122	7	5679	5	9	2	3	5	8	7	5	3	0	0	1	k__Bacteria; p__Firmicutes; c__Negativicutes; o__Selenomonadales; f__Veillonellaceae; g__Megamonas; s__uncultured_bacterium_g_Megamonas
OTU445	6	5	15	14	0	8	0	0	20	5	2	4	1	4	2	2	63	0	4	66	0	0	3	1	0	0	0	1	6	15	87	k__Bacteria; p__Firmicutes; c__Clostridia; o__Clostridiales; f__Lachnospiraceae; g__[Ruminococcus]_torques_group; s__uncultured_bacterium_g_[Ruminococcus]_torques_group
OTU448	0	0	1	1	0	0	0	0	0	0	3	0	0	0	0	2	1	0	0	0	0	0	0	7	0	0	0	0	0	0	550	k__Bacteria; p__Bacteroidetes; c__Bacteroidia; o__Bacteroidales; f__Bacteroidaceae; g__Bacteroides; s__uncultured_bacterium_g_Bacteroides
OTU45	32	15	109	298	120	542	363	186	503	1	25	2	180	329	163	5214	639	690	4	52	417	145	7	16	2	1	7	105	13	99	582	k__Bacteria; p__Bacteroidetes; c__Bacteroidia; o__Bacteroidales; f__Bacteroidaceae; g__Bacteroides; s__uncultured_bacterium_g_Bacteroides
OTU458	0	0	25	0	2	92	0	4	0	1	2	0	0	3	42	4	0	0	0	0	0	0	0	0	0	0	0	0	98	3	34	k__Bacteria; p__Firmicutes; c__Bacilli; o__Lactobacillales; f__Streptococcaceae; g__Streptococcus; s__Streptococcus_sp._TM013
OTU46	91	66	71	83	140	212	990	117	300	877	348	5	14	80	45	86	370	55	104	19	10400	520	21	890	7	5	7	261	4	198	10279	k__Bacteria; p__Bacteroidetes; c__Bacteroidia; o__Bacteroidales; f__Bacteroidaceae; g__Bacteroides; s__uncultured_bacterium_g_Bacteroides
OTU461	124	61	3	18	44	89	9	85	29	2	4	1	103	107	0	27	20	5	1	125	1	82	36	14	0	0	1	0	2	4	17	k__Bacteria; p__Firmicutes; c__Clostridia; o__Clostridiales; f__Lachnospiraceae; g__[Ruminococcus]_gauvreauii_group; s__uncultured_bacterium_g_[Ruminococcus]_gauvreauii_group
OTU467	1	25	0	5	0	0	0	11	3	0	0	0	16	0	0	2	2	0	0	0	0	0	2	0	0	0	0	0	0	0	0	k__Bacteria; p__Firmicutes; c__Clostridia; o__Clostridiales; f__Lachnospiraceae; g__Lachnospiraceae_UCG-001; s__uncultured_bacterium_g_Lachnospiraceae_UCG-001
OTU47	0	0	0	1	1	0	0	0	0	350	0	2	0	0	62	19	0	0	2	0	1	0	0	0	0	0	10452	8	0	6	7	k__Bacteria; p__Firmicutes; c__Bacilli; o__Lactobacillales; f__Lactobacillaceae; g__Lactobacillus; s__uncultured_bacterium_g_Lactobacillus
OTU48	2	24	2335	2	0	1	0	158	3	2	3	6	2116	9	4	12	3	7	1	14	7	2	535	2	3	2	2	3	0	2	6	k__Bacteria; p__Firmicutes; c__Clostridia; o__Clostridiales; f__Ruminococcaceae; g__[Eubacterium]_coprostanoligenes_group; s__uncultured_bacterium_g_[Eubacterium]_coprostanoligenes_group
OTU49	147	213	272	75	93	1655	540	435	146	4	380	521	113	401	178	158	60	6	824	199	2	785	191	151	3	6	19	8	202	1435	530	k__Bacteria; p__Firmicutes; c__Clostridia; o__Clostridiales; f__Lachnospiraceae; g__[Eubacterium]_hallii_group; s__uncultured_bacterium_g_[Eubacterium]_hallii_group
OTU497	0	20	0	0	0	0	0	0	179	0	0	0	0	0	0	0	0	0	0	0	0	0	0	0	0	0	0	0	0	0	0	k__Bacteria; p__Firmicutes; c__Clostridia; o__Clostridiales; f__Ruminococcaceae; g__Ruminococcaceae_UCG-014; s__uncultured_bacterium_g_Ruminococcaceae_UCG-014
OTU5	1872	1509	138	7870	7504	497	14	497	707	18	15	1098	1695	152	153	27	2692	39	19	622	24	836	2370	15253	17	33	17	46	6211	5360	14	k__Bacteria; p__Firmicutes; c__Clostridia; o__Clostridiales; f__Lachnospiraceae; g__Agathobacter; s__uncultured_bacterium_g_Agathobacter
OTU50	2	69	73	195	14	18	20	536	121	47	314	196	29	590	9	950	133	3	4	406	596	9	31	43	2	4	5	133	910	0	239	k__Bacteria; p__Firmicutes; c__Clostridia; o__Clostridiales; f__Peptostreptococcaceae; g__uncultured_bacterium_f_Peptostreptococcaceae; s__uncultured_bacterium_f_Peptostreptococcaceae
OTU502	390	156	0	3	0	1	0	0	257	3	1	0	0	27	0	0	0	0	0	0	0	0	0	0	0	0	0	0	5	0	0	k__Bacteria; p__Firmicutes; c__Clostridia; o__Clostridiales; f__Lachnospiraceae; g__Coprococcus_2; s__uncultured_bacterium_g_Coprococcus_2
OTU504	0	0	2	0	6	0	10	0	0	0	0	0	2	5	1	261	3	0	1	0	0	1	2	3	0	0	0	5	0	1	3	k__Bacteria; p__Firmicutes; c__Clostridia; o__Clostridiales; f__Lachnospiraceae; g__Lachnoclostridium; s__uncultured_bacterium_g_Lachnoclostridium
OTU508	0	16	138	12	170	46	0	1	4	1	0	0	0	12	0	4	8	0	0	0	0	0	0	17	0	0	0	0	0	0	0	k__Bacteria; p__Firmicutes; c__Clostridia; o__Clostridiales; f__Ruminococcaceae; g__Ruminococcaceae_UCG-005; s__uncultured_bacterium_g_Ruminococcaceae_UCG-005
OTU51	3	2	5	28	1	3	36	21	5	6	172	28	11	204	166	2	15	8	173	90	6	12	480	6	4987	127	62	717	37	73	15	k__Bacteria; p__Actinobacteria; c__Actinobacteria; o__Micrococcales; f__Micrococcaceae; g__Rothia; s__uncultured_bacterium_g_Rothia
OTU52	53	396	458	51	441	331	1	98	92	5	59	13	366	67	4	303	92	894	7	0	4	3	39	10	2	1	3	5	35	1	11	k__Bacteria; p__Firmicutes; c__Clostridia; o__Clostridiales; f__Ruminococcaceae; g__Ruminococcaceae_UCG-002; s__uncultured_bacterium_g_Ruminococcaceae_UCG-002
OTU524	9	2	6	0	0	7	5	4	1	0	16	15	1	9	3	1	0	0	20	5	0	13	3	3	0	0	0	0	1	23	11	k__Bacteria; p__Firmicutes; c__Clostridia; o__Clostridiales; f__Lachnospiraceae; g__Blautia; s__uncultured_bacterium_g_Blautia
OTU528	8	26	7	3	6	8931	9	11	4	3	0	140	33	4	9	3	553	315	79	0	3	0	4	1	0	3	1	2	0	1	1	k__Bacteria; p__Actinobacteria; c__Actinobacteria; o__Bifidobacteriales; f__Bifidobacteriaceae; g__Bifidobacterium; s__uncultured_bacterium_g_Bifidobacterium
OTU53	0	38	117	14	183	225	0	0	54	0	1	1	24	744	92	63	1	249	0	14	2	2	18	1	1	2	2	173	31	4	430	k__Bacteria; p__Bacteroidetes; c__Bacteroidia; o__Bacteroidales; f__Tannerellaceae; g__Parabacteroides; s__uncultured_bacterium_g_Parabacteroides
OTU533	0	0	0	0	0	0	0	0	0	0	3	1	7	4	3	3	2	1	3	1	4	6	2	4	5	0	3	7	0	1	5	k__Bacteria; p__Bacteroidetes; c__Bacteroidia; o__Bacteroidales; f__Prevotellaceae; g__Prevotella_2; s__uncultured_bacterium_g_Prevotella_2
OTU534	0	1	0	1	0	0	0	1	1	1	0	0	1	256	1	0	0	0	0	0	0	0	6	0	0	0	0	0	1	0	0	k__Bacteria; p__Bacteroidetes; c__Bacteroidia; o__Bacteroidales; f__Rikenellaceae; g__Alistipes; s__uncultured_bacterium_g_Alistipes
OTU54	0	0	1	1	0	0	1	0	0	3	0	0	20	2	562	201	0	0	18	0	2	2	3	0	0	2	0	1	0	0	0	k__Bacteria; p__Firmicutes; c__Bacilli; o__Lactobacillales; f__Lactobacillaceae; g__Lactobacillus; s__uncultured_bacterium_g_Lactobacillus
OTU541	7	10	0	31	0	1	2	12	13	0	0	0	0	2	3	0	4	0	0	15	1	0	84	0	0	0	0	1	3	1	0	k__Bacteria; p__Firmicutes; c__Clostridia; o__Clostridiales; f__Lachnospiraceae; g__Roseburia; s__uncultured_bacterium_g_Roseburia
OTU543	0	0	0	0	0	0	0	0	0	0	0	0	0	1	0	0	0	0	0	0	0	322	0	0	0	0	0	0	0	46	0	k__Bacteria; p__Firmicutes; c__Erysipelotrichia; o__Erysipelotrichales; f__Erysipelotrichaceae; g__Erysipelatoclostridium; s__uncultured_bacterium_g_Erysipelatoclostridium
OTU545	46	0	34	78	4	26	53	23	50	0	0	1	12	40	12	45	5	119	6	8	25	4	2	22	0	2	0	337	0	10	7	k__Bacteria; p__Bacteroidetes; c__Bacteroidia; o__Bacteroidales; f__Bacteroidaceae; g__Bacteroides; s__uncultured_bacterium_g_Bacteroides
OTU548	0	72	0	0	4	0	0	2	747	0	0	0	0	0	0	0	0	0	0	0	0	0	0	0	0	1	0	0	0	0	0	k__Bacteria; p__Firmicutes; c__Clostridia; o__Clostridiales; f__Ruminococcaceae; g__Ruminococcaceae_UCG-014; s__uncultured_bacterium_g_Ruminococcaceae_UCG-014
OTU55	0	0	0	2	0	2	1	0	0	5885	0	0	1	0	0	0	0	0	1	0	0	1	0	1	2	475	0	0	43	0	0	k__Bacteria; p__Firmicutes; c__Bacilli; o__Lactobacillales; f__Lactobacillaceae; g__Lactobacillus; s__uncultured_bacterium_g_Lactobacillus
OTU56	0	4	0	1	1	192	150	57	1	2990	3	2	5	70	103	871	58	1	14	5	404	8	2	1766	4	1	1	2	0	0	56	k__Bacteria; p__Bacteroidetes; c__Bacteroidia; o__Bacteroidales; f__Bacteroidaceae; g__Bacteroides; s__uncultured_bacterium_g_Bacteroides
OTU567	71	236	25	114	10	55	44	281	246	0	1	8	106	49	38	7	17	10	3	14	3	6	555	3	2	1	2	0	53	17	0	k__Bacteria; p__Firmicutes; c__Clostridia; o__Clostridiales; f__Lachnospiraceae; g__Lachnospiraceae_UCG-008; s__uncultured_bacterium_g_Lachnospiraceae_UCG-008
OTU57	146	43	6	134	224	131	50	22	41	0	93	12	3	16	32	0	17	4	375	20	1	179	14	1	1	0	1	1	24	5	61	k__Bacteria; p__Firmicutes; c__Clostridia; o__Clostridiales; f__Lachnospiraceae; g__Lachnoclostridium; s__uncultured_bacterium_g_Lachnoclostridium
OTU571	492	0	30	0	0	1	0	0	2	1	0	0	0	0	0	1	0	6	0	0	0	1	429	0	1	0	0	0	0	0	0	k__Bacteria; p__Firmicutes; c__Erysipelotrichia; o__Erysipelotrichales; f__Erysipelotrichaceae; g__Holdemanella; s__uncultured_bacterium_g_Holdemanella
OTU58	79	1	0	540	1	17	1	0	1	1	0	1	242	1	1	38	0	7	0	92	1	27	5	0	0	0	2	4	4	45	3	k__Bacteria; p__Bacteroidetes; c__Bacteroidia; o__Bacteroidales; f__Bacteroidaceae; g__Bacteroides; s__uncultured_bacterium_g_Bacteroides
OTU59	1	136	42	0	1	3	1	1761	120	1	0	1	218	27	2	1	2	2	0	0	0	0	4	1	0	0	0	0	34	0	3	k__Bacteria; p__Firmicutes; c__Clostridia; o__Clostridiales; f__Ruminococcaceae; g__Ruminococcaceae_UCG-014; s__uncultured_bacterium_g_Ruminococcaceae_UCG-014
OTU590	18	15	49	30	20	84	20	33	7	0	68	28	10	50	16	15	12	0	145	31	0	77	27	27	0	0	1	0	16	129	28	k__Bacteria; p__Firmicutes; c__Clostridia; o__Clostridiales; f__Lachnospiraceae; g__[Eubacterium]_hallii_group; s__uncultured_bacterium_g_[Eubacterium]_hallii_group
OTU595	62	168	31	65	84	4	13	55	39	0	0	13	12	138	10	1	10	369	0	52	0	0	53	68	0	2	0	3	132	57	0	k__Bacteria; p__Firmicutes; c__Clostridia; o__Clostridiales; f__Ruminococcaceae; g__Subdoligranulum; s__uncultured_bacterium_g_Subdoligranulum
OTU6	6	12	12	18	1	6	11	7	13	54	18	54	10	16	29	164	23	17	53	48	6663	80	70	63	53502	48	552	9	16	12	53	k__Bacteria; p__Firmicutes; c__Bacilli; o__Lactobacillales; f__Enterococcaceae; g__Enterococcus; s__bacterium_Te59R
OTU60	0	1	26	0	12	12	24	10	0	65	325	1	5	30	50	128	44	6	703	285	10	66	46	117	0	0	9	106	22	115	2306	k__Bacteria; p__Actinobacteria; c__Coriobacteriia; o__Coriobacteriales; f__Eggerthellaceae; g__Eggerthella; s__Eggerthella_lenta
OTU603	13	10	1	8	0	6	0	9	6	0	1	0	6	7	1	0	0	0	0	0	0	37	0	1	0	0	0	0	5	0	0	k__Bacteria; p__Firmicutes; c__Clostridia; o__Clostridiales; f__Lachnospiraceae; g__Lachnospiraceae_FCS020_group; s__uncultured_bacterium_g_Lachnospiraceae_FCS020_group
OTU608	18	4	7	4	0	0	52	3	46	0	33	1	9	3	4	103	11	0	1	1	278	2	8	2	0	2	251	10	3	2	1	k__Bacteria; p__Proteobacteria; c__Gammaproteobacteria; o__Enterobacteriales; f__Enterobacteriaceae; g__Raoultella; s__uncultured_bacterium_g_Raoultella
OTU61	0	54	41	123	2	14	33	13	42	0	37	22	4	2	167	39	280	0	3	22	0	50	21	0	1	0	1	1	15	0	0	k__Bacteria; p__Firmicutes; c__Clostridia; o__Clostridiales; f__Lachnospiraceae; g__Lachnospira; s__uncultured_bacterium_g_Lachnospira
OTU619	0	0	0	0	0	0	0	0	0	0	0	2	2	4	2	2	0	3	7	2	3	4	147	3	2	4	5	2	0	1	0	k__Bacteria; p__Bacteroidetes; c__Bacteroidia; o__Bacteroidales; f__Prevotellaceae; g__Prevotella_9; s__uncultured_bacterium_g_Prevotella_9
OTU62	0	0	28	0	0	3	1	0	0	0	0	0	0	0	0	0	0	0	0	0	0	0	2	4	0	0	0	0	0	0	2	k__Bacteria; p__Synergistetes; c__Synergistia; o__Synergistales; f__Synergistaceae; g__Pyramidobacter; s__uncultured_bacterium_g_Pyramidobacter
OTU63	16	103	14	141	49	30	1057	101	16	354	47	36	23	15	40	4	77	42	416	383	3	147	85	18	1	187	3	944	100	161	63	k__Bacteria; p__Firmicutes; c__Clostridia; o__Clostridiales; f__Ruminococcaceae; g__Butyricicoccus; s__uncultured_bacterium_g_Butyricicoccus
OTU64	94	9	40	60	49	69	446	47	25	247	0	87	21	49	2	5	84	42	0	207	2	146	187	58	3	0	3	94	55	201	400	k__Bacteria; p__Firmicutes; c__Clostridia; o__Clostridiales; f__Lachnospiraceae; g__Dorea; s__uncultured_bacterium_g_Dorea
OTU646	0	0	0	1	0	0	0	0	0	0	0	0	0	0	0	1	0	0	0	0	0	0	0	0	0	0	4	32	0	6	0	k__Bacteria; p__Firmicutes; c__Clostridia; o__Clostridiales; f__Lachnospiraceae; g__Blautia; s__uncultured_bacterium_g_Blautia
OTU65	1	0	0	0	0	2	0	0	0	0	0	80	1	0	14	0	0	0	0	0	0	0	0	2	0	0	10	10	5752	1	3	k__Bacteria; p__Firmicutes; c__Negativicutes; o__Selenomonadales; f__Veillonellaceae; g__Megasphaera; s__uncultured_bacterium_g_Megasphaera
OTU66	47	6	12	37	6	6	20	53	69	20	1778	1177	20	245	1096	5	21	9	371	183	6	17	1221	4	144	57	18	245	79	314	131	k__Bacteria; p__Firmicutes; c__Bacilli; o__Lactobacillales; f__Streptococcaceae; g__Streptococcus; s__uncultured_bacterium_g_Streptococcus
OTU660	0	1	2	0	2	0	77	0	0	7	0	0	1	0	39	26	1	5	20	0	4	3	0	10	0	0	0	1	0	0	23	k__Bacteria; p__Firmicutes; c__Clostridia; o__Clostridiales; f__Lachnospiraceae; g__Lachnoclostridium; s__uncultured_bacterium_g_Lachnoclostridium
OTU662	19	7	0	18	6	1	1	2	18	0	0	2	2	2	1	0	7	0	0	7	0	4	1	15	0	0	0	0	4	4	0	k__Bacteria; p__Firmicutes; c__Clostridia; o__Clostridiales; f__Lachnospiraceae; g__Roseburia; s__uncultured_bacterium_g_Roseburia
OTU67	0	3	16	4	10	4	189	4	3	119	374	3	7	1	6	52	15	66	8	17	2	4	48	314	0	2	8	541	2	1	65	k__Bacteria; p__Firmicutes; c__Clostridia; o__Clostridiales; f__Ruminococcaceae; g__Flavonifractor; s__uncultured_bacterium_g_Flavonifractor
OTU678	0	0	0	0	0	1	0	0	0	0	0	0	0	0	0	0	0	0	0	0	0	0	0	0	0	0	0	0	0	0	0	k__Bacteria; p__Verrucomicrobia; c__Verrucomicrobiae; o__Verrucomicrobiales; f__Akkermansiaceae; g__Akkermansia; s__uncultured_bacterium_g_Akkermansia
OTU68	0	0	0	2	0	0	0	0	9	0	0	0	0	0	0	0	0	0	0	0	0	0	0	0	2	0	0	0	0	0	0	k__Bacteria; p__Firmicutes; c__Clostridia; o__Clostridiales; f__Ruminococcaceae; g__Ruminococcaceae_UCG-014; s__uncultured_bacterium_g_Ruminococcaceae_UCG-014
OTU680	4	0	62	52	17	57	23	11	11	0	1	0	57	34	4	45	4	44	0	5	0	13	0	1	0	0	1	32	0	0	19	k__Bacteria; p__Bacteroidetes; c__Bacteroidia; o__Bacteroidales; f__Bacteroidaceae; g__Bacteroides; s__uncultured_bacterium_g_Bacteroides
OTU684	2	2	8	31	26	26	26	25	7	173	9	2	11	62	0	9	36	8	7	5	3296	3	1	138	2	1	0	22	0	0	195	k__Bacteria; p__Bacteroidetes; c__Bacteroidia; o__Bacteroidales; f__Bacteroidaceae; g__Bacteroides; s__uncultured_bacterium_g_Bacteroides
OTU686	0	0	0	0	0	0	0	713	0	0	0	0	0	0	0	0	0	0	0	0	0	0	0	0	1	0	0	0	0	0	0	k__Bacteria; p__Bacteroidetes; c__Bacteroidia; o__Bacteroidales; f__Prevotellaceae; g__Prevotella_9; s__uncultured_bacterium_g_Prevotella_9
OTU69	161	17	2	73	0	22	9	6	44	370	4	59	12	14	46	8	29	6	2805	391	569	17	94	48	6	5	6	80	2	3	52	k__Bacteria; p__Firmicutes; c__Clostridia; o__Clostridiales; f__Lachnospiraceae; g__Blautia; s__Blautia_producta
OTU690	17	17	0	54	90	13	2	1	3	1	3	1	2	0	0	0	6	0	8	0	0	4	1	2	0	0	0	0	2	0	0	k__Bacteria; p__Firmicutes; c__Clostridia; o__Clostridiales; f__Lachnospiraceae; g__uncultured_bacterium_f_Lachnospiraceae; s__uncultured_bacterium_f_Lachnospiraceae
OTU692	0	3	8	2	5	9	0	4	1	0	9	0	3	9	2	4	8	5	10	7	0	1	3	3	0	0	1	17	1	7	7	k__Bacteria; p__Firmicutes; c__Clostridia; o__Clostridiales; f__Lachnospiraceae; g__uncultured_bacterium_f_Lachnospiraceae; s__uncultured_bacterium_f_Lachnospiraceae
OTU7	575	69	239	74	413	64	0	160	439	495	3	1423	336	1403	1	24	318	8	2806	4092	5	4993	839	4	4	5	19	6707	818	7171	16	k__Bacteria; p__Firmicutes; c__Erysipelotrichia; o__Erysipelotrichales; f__Erysipelotrichaceae; g__Erysipelotrichaceae_UCG-003; s__uncultured_bacterium_g_Erysipelotrichaceae_UCG-003
OTU70	3	8	2809	2755	4	1	2	314	0	0	0	0	360	0	1	0	0	2	0	1	0	0	2	1	0	0	0	0	0	0	1	k__Bacteria; p__Firmicutes; c__Clostridia; o__Clostridiales; f__Ruminococcaceae; g__Ruminococcus_2; s__uncultured_bacterium_g_Ruminococcus_2
OTU71	2	0	0	0	0	0	2	255	348	1	0	0	225	61	0	0	2	0	2	0	1	0	696	0	1	0	2	1	0	225	3	k__Bacteria; p__Proteobacteria; c__Deltaproteobacteria; o__Desulfovibrionales; f__Desulfovibrionaceae; g__Desulfovibrio; s__uncultured_bacterium_g_Desulfovibrio
OTU710	12	52	5	19	13	1	0	11	11	0	0	0	4	4	5	0	4	2	0	4	1	2	21	0	0	0	0	0	1	0	0	k__Bacteria; p__Firmicutes; c__Clostridia; o__Clostridiales; f__Ruminococcaceae; g__Faecalibacterium; s__uncultured_bacterium_g_Faecalibacterium
OTU711	48	145	8	2	58	2	0	23	31	0	1	0	2	116	4	1	14	1113	0	19	0	0	25	33	0	1	0	1	222	19	1	k__Bacteria; p__Firmicutes; c__Clostridia; o__Clostridiales; f__Ruminococcaceae; g__Subdoligranulum; s__uncultured_bacterium_g_Subdoligranulum
OTU712	1	236	1	2	0	0	32	59	0	0	0	0	13	0	0	0	0	0	0	1	0	0	0	0	0	0	0	0	0	8	0	k__Bacteria; p__Firmicutes; c__Clostridia; o__Clostridiales; f__Lachnospiraceae; g__[Eubacterium]_ventriosum_group; s__uncultured_bacterium_g_[Eubacterium]_ventriosum_group
OTU715	0	0	0	0	0	0	0	0	0	0	0	0	0	0	0	6	0	0	1	0	0	0	1	1	0	0	1	0	0	0	7	k__Bacteria; p__Firmicutes; c__Clostridia; o__Clostridiales; f__Ruminococcaceae; g__Ruminococcus_1; s__uncultured_bacterium_g_Ruminococcus_1
OTU719	3	8	0	1	8	0	0	41	17	0	0	0	0	3	0	0	0	5	0	0	0	0	2	0	0	0	0	0	0	0	0	k__Bacteria; p__Bacteroidetes; c__Bacteroidia; o__Bacteroidales; f__Bacteroidaceae; g__Bacteroides; s__uncultured_bacterium_g_Bacteroides
OTU72	131	126	85	14	219	1	2	59	38	1	0	0	32	15	0	46	20	0	0	0	1	1	15	3	1	3	0	1	72	2	0	k__Bacteria; p__Firmicutes; c__Clostridia; o__Clostridiales; f__Ruminococcaceae; g__Ruminococcaceae_NK4A214_group; s__uncultured_bacterium_g_Ruminococcaceae_NK4A214_group
OTU726	0	0	1	0	0	0	4	0	0	1	8	0	0	0	1	0	2	0	5	5	0	3	0	2	0	143	0	2	1	0	2	k__Bacteria; p__Firmicutes; c__Clostridia; o__Clostridiales; f__Ruminococcaceae; g__Butyricicoccus; s__Butyricicoccus_desmolans
OTU73	37	161	7	50	153	58	160	23	82	1	7	24	20	7	14	18	45	19	313	37	11	494	79	13	8	5	4	20	18	15	15	k__Bacteria; p__Firmicutes; c__Clostridia; o__Clostridiales; f__Lachnospiraceae; g__Lachnoclostridium; s__uncultured_bacterium_g_Lachnoclostridium
OTU730	3	1	2	1	0	51	1	0	0	0	0	0	60	0	2	76	0	11	0	0	0	0	6	0	0	0	0	0	0	0	3	k__Bacteria; p__Verrucomicrobia; c__Verrucomicrobiae; o__Verrucomicrobiales; f__Akkermansiaceae; g__Akkermansia; s__uncultured_bacterium_g_Akkermansia
OTU739	0	0	0	0	0	0	0	0	0	0	0	0	0	0	0	0	0	0	0	0	0	0	0	0	0	0	306	0	0	0	0	k__Bacteria; p__Firmicutes; c__Bacilli; o__Lactobacillales; f__Enterococcaceae; g__Enterococcus; s__uncultured_bacterium_g_Enterococcus
OTU74	159	120	13	276	61	6	5	159	131	100	25	1	26	34	41	2	119	5	5	20	1	881	1	2	2	0	0	10	21	81	16	k__Bacteria; p__Firmicutes; c__Clostridia; o__Clostridiales; f__Lachnospiraceae; g__CAG-56; s__uncultured_bacterium_g_CAG-56
OTU741	1	0	1	2	3	2	5287	2	5	2	0	0	0	0	0	0	2	1	2	4	2	1743	2	2	3	2	3	0	0	2	0	k__Bacteria; p__Firmicutes; c__Clostridia; o__Clostridiales; f__Ruminococcaceae; g__Ruminococcus_2; s__uncultured_bacterium_g_Ruminococcus_2
OTU745	0	1	0	0	0	0	0	0	1	0	0	0	0	0	0	0	0	0	0	0	0	0	0	0	1	0	0	0	0	0	0	k__Bacteria; p__Firmicutes; c__Clostridia; o__Clostridiales; f__Ruminococcaceae; g__Ruminococcaceae_UCG-014; s__uncultured_bacterium_g_Ruminococcaceae_UCG-014
OTU75	0	0	0	0	0	0	0	0	0	0	0	0	0	0	0	2	0	0	2941	2	1	2	0	3	0	0	1	0	0	0	0	k__Bacteria; p__Firmicutes; c__Erysipelotrichia; o__Erysipelotrichales; f__Erysipelotrichaceae; g__Faecalitalea; s__uncultured_bacterium_g_Faecalitalea
OTU753	1	2	6	2	1	1	0	18	1	1	0	1	11	1	0	59	1	0	0	0	1	0	3	16	0	0	0	12	0	4	2	k__Bacteria; p__Firmicutes; c__Clostridia; o__Clostridiales; f__Lachnospiraceae; g__[Ruminococcus]_torques_group; s__uncultured_bacterium_g_[Ruminococcus]_torques_group
OTU76	1	26	0	0	420	2	2	1	0	0	0	0	10	11	0	0	3	0	0	0	0	0	0	0	0	0	0	0	0	0	0	k__Bacteria; p__Firmicutes; c__Clostridia; o__Clostridiales; f__Ruminococcaceae; g__[Eubacterium]_coprostanoligenes_group; s__uncultured_bacterium_g_[Eubacterium]_coprostanoligenes_group
OTU763	24	0	0	5	0	0	0	0	32	0	0	212	0	0	0	0	0	0	0	0	0	0	0	0	0	0	0	0	0	0	0	k__Bacteria; p__Actinobacteria; c__Coriobacteriia; o__Coriobacteriales; f__Eggerthellaceae; g__Slackia; s__uncultured_bacterium_g_Slackia
OTU769	5	81	25	1	39	1	0	10	9	0	0	0	49	4	0	0	1	0	0	0	0	0	0	0	0	0	0	0	0	0	0	k__Bacteria; p__Firmicutes; c__Clostridia; o__Clostridiales; f__Ruminococcaceae; g__Ruminiclostridium_9; s__uncultured_bacterium_g_Ruminiclostridium_9
OTU77	0	231	0	0	3735	5	1	238	511	1	1	2	451	0	0	0	0	0	0	0	2	0	1	0	0	1	0	0	0	0	0	k__Bacteria; p__Firmicutes; c__Clostridia; o__Clostridiales; f__Ruminococcaceae; g__Ruminococcaceae_UCG-014; s__uncultured_bacterium_g_Ruminococcaceae_UCG-014
OTU779	14	36	1	47	1	0	1	4	0	0	0	2	38	0	0	0	8	0	0	0	0	0	0	2	0	0	0	0	0	0	0	k__Bacteria; p__Firmicutes; c__Clostridia; o__Clostridiales; f__Lachnospiraceae; g__Lachnospiraceae_NK4A136_group; s__uncultured_bacterium_g_Lachnospiraceae_NK4A136_group
OTU78	0	0	0	0	2	4	2	5321	3	0	0	0	1	0	0	0	3	0	0	0	0	0	0	0	1	0	0	0	0	0	0	k__Bacteria; p__Bacteroidetes; c__Bacteroidia; o__Bacteroidales; f__Prevotellaceae; g__uncultured_bacterium_f_Prevotellaceae; s__uncultured_bacterium_f_Prevotellaceae
OTU786	0	0	0	0	0	0	0	2	1	0	23	0	0	38	0	0	0	0	2	0	1	1	0	49	0	0	1	8	0	0	1	k__Bacteria; p__Firmicutes; c__Clostridia; o__Clostridiales; f__Lachnospiraceae; g__Sellimonas; s__uncultured_bacterium_g_Sellimonas
OTU79	1	68	24	36	405	90	488	115	25	9	591	5	60	88	53	197	221	8	30	53	0	1247	41	928	5	2	1	122	31	11	311	k__Bacteria; p__Bacteroidetes; c__Bacteroidia; o__Bacteroidales; f__Tannerellaceae; g__Parabacteroides; s__uncultured_bacterium_g_Parabacteroides
OTU794	7	66	68	0	10	52	0	0	15	0	0	0	81	0	0	17	5	0	0	0	0	0	0	0	0	0	0	0	0	0	0	k__Bacteria; p__Firmicutes; c__Clostridia; o__Clostridiales; f__Ruminococcaceae; g__Ruminiclostridium_9; s__uncultured_bacterium_g_Ruminiclostridium_9
OTU799	0	0	0	0	0	0	0	0	0	6	3	0	4	1	51	9	0	0	1	3	1	0	19	1	0	0	0	0	0	0	10	k__Bacteria; p__Actinobacteria; c__Actinobacteria; o__Bifidobacteriales; f__Bifidobacteriaceae; g__Bifidobacterium; s__Bifidobacterium_dentium
OTU8	345	334	1108	86	89	599	509	827	441	34	1114	3801	104	643	98	3705	341	26	1546	1208	15	420	104	45	7	9	10	17	1194	37	2185	k__Bacteria; p__Firmicutes; c__Clostridia; o__Clostridiales; f__Peptostreptococcaceae; g__Romboutsia; s__uncultured_bacterium_g_Romboutsia
OTU80	0	0	1	0	0	0	0	0	0	0	0	152	1	0	1	0	0	69	0	0	1	0	2	0	0	1	0	0	0	0	1	k__Bacteria; p__Actinobacteria; c__Coriobacteriia; o__Coriobacteriales; f__Coriobacteriaceae; g__Collinsella; s__uncultured_bacterium_g_Collinsella
OTU805	0	0	0	0	0	0	0	0	2	0	0	0	1	0	0	0	0	0	0	1	0	0	0	0	0	0	0	0	0	3	0	k__Bacteria; p__Firmicutes; c__Clostridia; o__Clostridiales; f__Ruminococcaceae; g__Subdoligranulum; s__uncultured_bacterium_g_Subdoligranulum
OTU81	0	0	0	0	0	0	0	0	0	0	31	1	0	575	1	0	1	1	16	0	0	0	0	0	0	0	0	699	0	21	2	k__Bacteria; p__Actinobacteria; c__Coriobacteriia; o__Coriobacteriales; f__Coriobacteriaceae; g__Enorma; s__uncultured_bacterium_g_Enorma
OTU812	2	9	0	16	4	6	2	2	3	0	0	5	2	0	0	0	4	1	0	0	0	6	3	25	0	0	0	1	0	0	3	k__Bacteria; p__Firmicutes; c__Clostridia; o__Clostridiales; f__Lachnospiraceae; g__Lachnospiraceae_NK4A136_group; s__uncultured_bacterium_g_Lachnospiraceae_NK4A136_group
OTU82	19	37	25	47	5	4	1	27	55	2	107	8	42	85	148	2	71	1	1	210	0	46	124	0	0	0	0	2	12	39	4	k__Bacteria; p__Firmicutes; c__Clostridia; o__Clostridiales; f__Lachnospiraceae; g__Agathobacter; s__uncultured_bacterium_g_Agathobacter
OTU823	2	12	0	8	40	5	0	4	3	0	0	0	0	0	0	0	2	0	0	0	0	2	0	1	0	0	0	0	0	0	0	k__Bacteria; p__Firmicutes; c__Clostridia; o__Clostridiales; f__Lachnospiraceae; g__uncultured_bacterium_f_Lachnospiraceae; s__uncultured_bacterium_f_Lachnospiraceae
OTU826	0	0	2	0	0	0	7	0	0	0	9	6	0	0	4	0	0	0	29	47	19	6	0	5	0	0	0	6	0	2	71	k__Bacteria; p__Firmicutes; c__Clostridia; o__Clostridiales; f__Lachnospiraceae; g__[Ruminococcus]_gnavus_group; s__uncultured_bacterium_g_[Ruminococcus]_gnavus_group
OTU83	1	1	0	0	0	0	0	0	0	0	0	0	0	0	0	0	1	2	2	0	0	2	0	0	0	0	3822	3	0	0	3	k__Bacteria; p__Firmicutes; c__Clostridia; o__Clostridiales; f__Ruminococcaceae; g__uncultured_bacterium_f_Ruminococcaceae; s__uncultured_bacterium_f_Ruminococcaceae
OTU832	0	23	0	0	49	0	0	14	11	0	0	0	36	3	0	0	1	0	0	0	0	0	0	0	0	0	0	0	0	0	0	k__Bacteria; p__Firmicutes; c__Clostridia; o__Clostridiales; f__Ruminococcaceae; g__Ruminococcaceae_UCG-002; s__uncultured_bacterium_g_Ruminococcaceae_UCG-002
OTU84	0	394	1	0	1173	778	1	1	0	0	0	0	0	109	0	0	0	0	0	1	0	0	31	0	0	0	0	0	0	0	1	k__Bacteria; p__Bacteroidetes; c__Bacteroidia; o__Bacteroidales; f__Muribaculaceae; g__uncultured_bacterium_f_Muribaculaceae; s__uncultured_bacterium_f_Muribaculaceae
OTU842	7	26	0	3	14	6	0	9	5	0	0	0	2	0	0	11	1	0	0	0	0	0	0	0	0	0	0	0	0	0	0	k__Bacteria; p__Firmicutes; c__Clostridia; o__Clostridiales; f__Lachnospiraceae; g__[Eubacterium]_oxidoreducens_group; s__uncultured_bacterium_g_[Eubacterium]_oxidoreducens_group
OTU849	27	20	1	54	16	5	134	12	8	38	0	0	5	0	0	1	24	7	0	20	0	1	16	22	0	0	0	73	3	3	1	k__Bacteria; p__Firmicutes; c__Clostridia; o__Clostridiales; f__Ruminococcaceae; g__Faecalibacterium; s__uncultured_bacterium_g_Faecalibacterium
OTU85	480	154	44	192	5	25	7	122	124	0	3	1	106	38	2	2	61	78	1	5	0	29	578	2	0	0	1	0	0	217	2	k__Bacteria; p__Firmicutes; c__Clostridia; o__Clostridiales; f__Lachnospiraceae; g__Lachnospiraceae_NK4A136_group; s__uncultured_bacterium_g_Lachnospiraceae_NK4A136_group
OTU852	24	2	2	1	3	0	0	0	1	0	0	0	29	2	1	0	1	0	0	1	0	0	26	0	0	0	0	0	15	0	0	k__Bacteria; p__Firmicutes; c__Clostridia; o__Clostridiales; f__Lachnospiraceae; g__Coprococcus_3; s__uncultured_bacterium_g_Coprococcus_3
OTU856	49	13	2	7	0	2	7	50	25	0	2	0	20	1	1	0	3	5	0	0	0	0	19	0	0	0	0	0	1	0	0	k__Bacteria; p__Firmicutes; c__Clostridia; o__Clostridiales; f__Lachnospiraceae; g__Agathobacter; s__uncultured_bacterium_g_Agathobacter
OTU857	26	6	2	12	0	3	0	4	10	2	0	0	5	2	0	0	3	3	0	1	0	0	19	0	0	0	0	2	0	4	0	k__Bacteria; p__Firmicutes; c__Clostridia; o__Clostridiales; f__Lachnospiraceae; g__Agathobacter; s__uncultured_bacterium_g_Agathobacter
OTU86	703	1269	3	4	824	5	4	1174	4	2	0	0	473	0	2	12	0	1	0	3	2	1	0	1	0	0	1	3	0	0	0	k__Bacteria; p__Firmicutes; c__Clostridia; o__Clostridiales; f__Lachnospiraceae; g__Coprococcus_2; s__uncultured_bacterium_g_Coprococcus_2
OTU867	54	58	0	0	10	0	0	32	0	0	0	0	6	0	0	0	0	0	0	0	0	0	0	0	0	0	0	0	0	0	0	k__Bacteria; p__Firmicutes; c__Clostridia; o__Clostridiales; f__Lachnospiraceae; g__Lachnospiraceae_UCG-008; s__uncultured_bacterium_g_Lachnospiraceae_UCG-008
OTU868	6	57	0	57	0	0	0	13	2	0	0	0	0	0	0	0	63	0	0	1	0	3	0	0	0	0	0	0	4	0	0	k__Bacteria; p__Firmicutes; c__Clostridia; o__Clostridiales; f__Lachnospiraceae; g__Lachnospiraceae_UCG-001; s__uncultured_bacterium_g_Lachnospiraceae_UCG-001
OTU87	1	0	0	0	0	0	0	0	0	0	0	0	0	0	1	0	0	1	2	0	0	0	624	1	0	1	0	0	0	0	0	k__Bacteria; p__Bacteroidetes; c__Bacteroidia; o__Bacteroidales; f__Prevotellaceae; g__Alloprevotella; s__uncultured_bacterium_g_Alloprevotella
OTU873	0	53	0	0	0	2	0	1	0	0	0	0	2	0	0	0	1	0	0	0	0	0	27	0	1	0	1	0	0	0	0	k__Bacteria; p__Firmicutes; c__Clostridia; o__Clostridiales; f__Ruminococcaceae; g__uncultured_bacterium_f_Ruminococcaceae; s__uncultured_bacterium_f_Ruminococcaceae
OTU878	2	11	17	292	1	11	182	3	22	203	0	0	11	3	26	61	155	24	0	3	0	1	0	17	0	0	0	18	0	1	30	k__Bacteria; p__Bacteroidetes; c__Bacteroidia; o__Bacteroidales; f__Bacteroidaceae; g__Bacteroides; s__uncultured_bacterium_g_Bacteroides
OTU88	7	0	1	2	0	0	3	14	32	1	39	0	16	112	0	0	226	1	7	90	8	2	3286	3	1	2	2	6	55	959	2	k__Bacteria; p__Proteobacteria; c__Gammaproteobacteria; o__Pasteurellales; f__Pasteurellaceae; g__Haemophilus; s__uncultured_bacterium_g_Haemophilus
OTU89	0	1	110	9	1	0	0	0	0	0	0	2122	4	1	1	8	10	5	1	0	1	2	1	52	0	0	5	4	62	0	0	k__Bacteria; p__Firmicutes; c__Clostridia; o__Clostridiales; f__Lachnospiraceae; g__uncultured_bacterium_f_Lachnospiraceae; s__uncultured_bacterium_f_Lachnospiraceae
OTU892	20	105	101	12	1	68	0	17	7	0	56	127	38	5	10	38	9	6	1	11	1	10	94	14	0	0	1	1	17	6	19	k__Bacteria; p__Firmicutes; c__Clostridia; o__Clostridiales; f__Lachnospiraceae; g__Blautia; s__uncultured_bacterium_g_Blautia
OTU9	895	1167	746	20	631	10	5	181	1131	18	21	3080	106	12550	49	189	268	10843	0	210	8	8	468	223	5	3	22	100	6582	4098	19	k__Bacteria; p__Firmicutes; c__Clostridia; o__Clostridiales; f__Ruminococcaceae; g__Subdoligranulum; s__uncultured_bacterium_g_Subdoligranulum
OTU90	0	0	0	0	0	0	0	0	0	0	3	0	0	0	41	0	0	0	0	0	1	0	0	0	6	2	2	11	0	0	0	k__Bacteria; p__Firmicutes; c__Bacilli; o__Lactobacillales; f__Lactobacillaceae; g__Lactobacillus; s__Lactobacillus_fermentum
OTU91	1	1	8	3	1	0	39	2	0	130	59	9	1	5	30	23	2	5	100	8	1720	14	1	38	2	0	0	91	4	9	34	k__Bacteria; p__Firmicutes; c__Erysipelotrichia; o__Erysipelotrichales; f__Erysipelotrichaceae; g__[Clostridium]_innocuum_group; s__uncultured_bacterium_g_[Clostridium]_innocuum_group
OTU92	81	101	118	42	42	116	0	53	56	0	1	1	28	12	0	12	1	19	0	61	1	689	0	94	1	1	2	2	0	112	522	k__Bacteria; p__Firmicutes; c__Clostridia; o__Clostridiales; f__Lachnospiraceae; g__Coprococcus_1; s__uncultured_bacterium_g_Coprococcus_1
OTU93	0	0	0	0	0	0	0	0	0	2	0	0	0	0	0	0	0	0	0	0	0	1	0	0	0	0	0	0	0	1	0	k__Bacteria; p__Bacteroidetes; c__Bacteroidia; o__Bacteroidales; f__Muribaculaceae; g__uncultured_bacterium_f_Muribaculaceae; s__uncultured_bacterium_f_Muribaculaceae
OTU931	1	7	0	4	2	1	12	0	1	20	0	0	0	1	1	0	2	2	10	23	0	2	3	2	0	3	0	17	1	2	0	k__Bacteria; p__Firmicutes; c__Clostridia; o__Clostridiales; f__Lachnospiraceae; g__Blautia; s__uncultured_bacterium_g_Blautia
OTU934	1	1	2	2	0	0	3	0	1	5	3	2	1	2	1	24	4	0	21	8	0	1	11	4	1	0	0	1	0	5	15	k__Bacteria; p__Firmicutes; c__Clostridia; o__Clostridiales; f__Lachnospiraceae; g__Eisenbergiella; s__uncultured_bacterium_g_Eisenbergiella
OTU94	10	1	4	2	6	393	0	2	1	0	75	1	3	25	7	7	1	1	0	19	0	2	5	4	2	0	0	11	62	1	36	k__Bacteria; p__Firmicutes; c__Clostridia; o__Clostridiales; f__Ruminococcaceae; g__Ruminiclostridium_5; s__uncultured_bacterium_g_Ruminiclostridium_5
OTU948	0	0	0	0	0	0	0	0	0	0	0	0	0	0	0	0	0	0	0	0	0	0	0	0	1	0	0	0	0	0	0	k__Bacteria; p__Proteobacteria; c__Gammaproteobacteria; o__Pseudomonadales; f__Moraxellaceae; g__Acinetobacter; s__uncultured_bacterium_g_Acinetobacter
OTU95	0	11	0	101	0	66	95	0	0	0	2	0	0	0	0	1	250	0	12	12	1	28	0	0	0	0	0	0	0	0	274	k__Bacteria; p__Firmicutes; c__Clostridia; o__Clostridiales; f__Lachnospiraceae; g__Tyzzerella_3; s__uncultured_bacterium_g_Tyzzerella_3
OTU958	0	5	0	12	2	3	7	2	2	0	0	13	0	0	0	0	1	0	4	1	0	10	4	14	0	0	0	0	0	0	1	k__Bacteria; p__Firmicutes; c__Clostridia; o__Clostridiales; f__Lachnospiraceae; g__Blautia; s__uncultured_bacterium_g_Blautia
OTU96	6	17	13	9	0	34	52	29	12	428	5	0	0	5	8	8	88	1	170	0	1	2	30	0	0	0	0	0	7	0	38	k__Bacteria; p__Proteobacteria; c__Deltaproteobacteria; o__Desulfovibrionales; f__Desulfovibrionaceae; g__Bilophila; s__uncultured_bacterium_g_Bilophila
OTU97	10	46	28	30	1	0	1	27	46	1	544	1	3	37	0	3	73	7	0	11	2	342	30	206	0	1	0	2	57	3	467	k__Bacteria; p__Firmicutes; c__Clostridia; o__Clostridiales; f__Lachnospiraceae; g__[Eubacterium]_ventriosum_group; s__uncultured_bacterium_g_[Eubacterium]_ventriosum_group
OTU98	0	0	0	3	0	528	0	2	0	0	0	0	0	0	88	0	0	0	0	0	0	0	0	0	1	0	0	0	0	0	0	k__Bacteria; p__Firmicutes; c__Bacilli; o__Lactobacillales; f__Lactobacillaceae; g__Lactobacillus; s__uncultured_bacterium_g_Lactobacillus
OTU99	326	60	327	406	100	551	2	5	254	62	380	1174	227	581	1365	100	41	178	6	3714	8	254	166	4	8	7	6	7	457	34	3	k__Bacteria; p__Firmicutes; c__Clostridia; o__Clostridiales; f__Lachnospiraceae; g__Blautia; s__uncultured_bacterium_g_Blautia
OTU990	0	0	1	3	0	0	0	0	1	2	89	403	0	4	5	3	2	1	194	2	1	1	0	1	2	1	2	2	0	0	77	k__Bacteria; p__Firmicutes; c__Clostridia; o__Clostridiales; f__Lachnospiraceae; g__Dorea; s__uncultured_bacterium_g_Dorea

## Sheet: Supplementary table S3
Supplementary table S3. Relative abundance of identified metabolites in fecal samples.
Compound name	HMDB ID	Class	H1	H2	H3	H4	H5	H6	H7	H8	H9	H10	SLE1	SLE2	SLE3	SLE4	SLE5	SLE6	SLE7	SLE8	SLE9	SLE10	SLE11	SLE12	SLE13	SLE14	SLE15	SLE16	SLE17	SLE18	SLE19	SLE20	SLE21
N-acetylaspartate	HMDB0000812	Amino Acids	0.27617	0.555568	0.318848	0.778137	0.892911	1.33083	0.572538	1.26515	0.688168	0.747616	0.0781622	0.248596	0.378329	0.142658	0.566552	0.102027	0.610596	0.571519	0.222534	0.166383	0.442177	5.99729	0.180405	0.454953	2.43058	0.287954	1.28619	0.305498	2.1925	0.887453	0.215725
Glutamine	HMDB0000641	Amino Acids	0.152755	0.163559	0.718547	0.0416516	0.261059	0.20253	0.291122	0.518369	0.0422009	0.200568	2.07228	0.900023	0.491239	0.133795	3.16396	0.941325	0.387639	0.171519	0.179459	1.07621	0.583916	0.294289	0.590394	0.270969	13.2561	0.695322	0.0585006	1.08957	0.201077	3.33225	2.54896
L-prolyl-L-proline	HMDB0011180	Amino Acids	1.33506	5.48661	0.450045	0.975796	3.57733	1.11896	0.774365	1.55446	0.978352	1.7757	3.12992	0.698681	3.35103	1.25635	0.629868	1.26441	0.663476	1.87701	2.2886	2.1909	0.502597	0.590857	2.85066	0.586521	2.64034	0.374702	0.180716	1.38742	1.78216	0.664036	0.544415
N2-acetyl-L-aminoadipate	METPA1105	Amino Acids	0.867356	0.486459	0.920405	0.418123	2.22931	1.13497	1.44833	1.5253	0.90135	0.65694	1.08055	0.69083	0.785795	0.70182	1.47138	1.50359	0.960847	0.677017	2.21608	1.89931	1.81977	0.944407	1.21713	1.20591	1.3853	1.07949	0.187294	0.589917	2.17986	2.04065	1.6542
N-acetyl-D-phenylalanine	METPA0627	Amino Acids	0.717143	1.60141	0.376197	1.06048	0.862881	1.45633	0.868432	0.620552	0.718175	0.641008	0.487674	1.21748	0.84505	1.7047	1.96149	0.787505	0.627678	0.297801	0.877236	0.955083	46.217	0.177492	1.39351	0.198481	0.82631	3.25618	0.074475	0.129743	0.687417	1.85788	3.74052
4-Acetamidobutanoate	HMDB0003681	Amino Acids	0.190488	0.190488	0.983759	0.241507	0.508706	0.508017	0.396236	0.496464	0.217231	0.534789	1.52663	0.225203	0.497468	0.215014	0.422529	0.546206	0.789263	0.726483	0.594976	0.319518	1.35616	0.918656	0.340003	1.22145	0.212162	0.580083	0.321907	4.67195	0.242282	0.168776	0.859521
L-threo-3-phenylserine	HMDB0002184	Amino Acids	0.902468	1.94424	1.79292	0.518571	1.4656	0.384414	0.570328	1.18009	1.15554	0.262531	0.66567	0.238887	1.84524	2.29055	0.903747	1.37545	0.782768	1.70016	0.237281	0.566004	1.0088	0.140826	0.31528	0.116125	0.0311797	0.999273	0.0214755	0.18872	0.808942	0.146616	1.07483
N-acryloylglycine	HMDB0001843	Amino Acids	0.122927	0.559022	1.38047	0.272716	0.467986	0.190824	0.126951	0.571542	0.227668	0.402379	0.357354	0.108682	0.615588	0.139547	0.228764	0.235086	0.187531	0.175971	0.208559	0.333003	0.306449	0.394098	0.257395	0.133057	1.47972	0.692757	0.502101	0.379674	0.260876	0.589448	0.178968
N-Acetylvaline	HMDB0011757	Amino Acids	4.30145	0.0144168	0.0410789	0.0152945	0.140102	0.0352298	0.553915	1.55168	9.17621	0.176723	0.0518133	0.0210196	5.0645	0.0395664	0.0826237	1.67915	0.0712291	12.439	3.32785	0.0177337	0.566781	0.14461	0.00726899	0.0531072	0.00583523	1.25094	0.112191	0.360249	0.0229318	0.00982026	0.0192492
Linoleoyl glycine	NA	Amino Acids	1.71761	0.0655589	0.113503	0.552388	1.69894	2.6453	0.320786	0.669134	0.575094	0.799454	0.553709	0.997181	1.27659	1.34609	4.3407	0.1623	2.083	1.03152	0.438605	0.30337	0.373691	0.171157	2.74354	0.0773818	2.29481	0.372239	0.287696	2.17665	1.20802	0.396454	0.71951
Glutamate	HMDB0000148	Amino Acids	0.440098	0.881264	1.58987	1.59209	2.21829	0.844236	0.967745	1.75438	0.73082	0.467996	1.05454	0.397959	0.798839	0.497223	0.948464	0.816918	0.627426	0.625318	0.310818	0.963716	1.02276	1.14817	0.675951	0.359773	2.15643	0.572915	0.168337	0.610846	0.941018	0.975732	1.40147
L-cis-Cyclo(aspartylphenylalanyl)	HMDB0031360	Amino Acids	0.46315	1.73663	3.47185	0.439177	1.61626	0.908884	0.564027	0.644659	1.48742	0.783005	1.25357	6.57392	4.22505	1.55006	0.77569	1.52278	2.36818	0.56511	5.49132	0.521923	0.660884	0.549842	5.34079	3.17947	17.5637	0.289386	0.548919	0.305169	0.717869	0.100994	0.924951
N-acetyltryptophan	HMDB0013713	Amino Acids	0.382172	0.720887	0.275897	0.473547	1.11084	0.298473	0.233874	0.376625	0.357534	0.36666	1.1368	0.500602	0.559625	0.336397	0.409178	0.668294	0.165359	0.402189	0.220591	0.401898	0.0688729	0.442346	0.286785	0.287107	0.748176	0.463977	0.0909542	0.325978	0.405181	0.474782	0.481276
Serine	HMDB0000187	Amino Acids	0.566631	0.47449	0.823382	0.205779	1.26008	0.896353	0.527943	0.787779	0.231214	0.460248	2.39769	0.690967	1.22639	0.387843	3.10028	1.3788	0.510379	0.849295	0.520475	1.03157	0.963509	0.543685	0.773869	0.33957	5.19443	0.803347	0.0931618	1.24785	0.382137	0.709606	0.839093
Tyrosine	HMDB0000158	Amino Acids	0.383737	0.168721	0.688317	0.211304	0.71835	1.87615	0.328423	0.688973	0.15404	0.295955	2.43196	0.337496	1.0525	0.845822	3.51092	0.869304	0.392759	0.462248	2.10481	1.18908	0.484392	0.276009	0.682392	0.323839	0.0998646	6.59777	0.0387354	0.686189	1.27049	2.79974	1.03807
N-palmitoyl glutamic acid	NA	Amino Acids	0.0742089	0.0224549	0.178909	0.102072	0.339948	0.242862	0.0142583	0.0727908	0.042405	0.0534265	0.51034	0.146526	0.0230679	0.214911	2.53006	0.222537	0.0441199	0.104432	1.69656	0.0583394	7.19045	0.128378	0.135079	0.0981398	0.598945	4.49259	2.67148	0.940802	0.079003	0.501776	0.301224
D-2-Aminobutyric acid	HMDB0000650	Amino Acids	0.228391	0.118723	0.381872	0.202855	0.260122	1.28446	1.10081	0.582868	0.0813933	0.954309	1.51504	9.06815	1.14663	1.39347	0.992923	0.265166	0.443254	1.83869	2.32738	0.896225	0.567792	0.286222	0.46538	0.771165	0.124066	1.95668	0.190244	0.422266	1.76406	1.03654	0.631825
Proline betaine	HMDB0004827	Amino Acids	0.614492	0.443762	0.435918	0.528534	0.43629	1.33498	0.102147	7.2187	0.635884	0.455012	0.917329	0.345061	3.56398	0.164229	1.51661	1.40132	0.249803	0.152844	0.764354	0.513662	0.315604	0.548157	0.486123	0.16534	0.201579	11.2203	1.66502	0.16629	0.367267	0.331762	0.472954
Imidazolone	HMDB0004363	Amino Acids	1.14012	0.340333	1.47543	0.377125	1.1808	0.899078	2.69403	2.02454	1.2581	1.52956	1.79765	1.56135	0.246527	1.32976	0.450799	1.29543	1.85599	1.3573	1.37902	1.50584	0.998283	1.17286	1.15957	0.765533	0.595182	0.295136	1.87323	1.58401	1.23752	1.24874	0.22261
L-Citrulline	HMDB0000904	Amino Acids	0.503929	0.648499	0.496667	0.276482	19.0526	0.783276	0.533653	0.453582	0.247115	0.532123	0.519749	0.74478	20.7348	0.472223	1.08693	0.321395	0.318434	0.32199	0.389877	1.28122	18.438	0.241288	20.3034	0.257452	31.0698	0.244302	1.26534	0.689666	0.217817	0.385859	0.973755
Phenylacetylglutamine	HMDB0006344	Amino Acids	0.0270712	0.0985602	0.0599823	0.0179754	0.164737	0.0386215	0.0601701	0.0301654	0.0330021	0.0826633	0.105754	0.315046	0.0404066	0.0535023	0.0644356	0.113909	0.0464003	0.0662754	0.812158	0.0587477	2.45514	0.0360528	1.72335	0.00990809	5.10437	0.404642	1.35952	0.0260899	0.185884	1.03793	0.0373861
Lysine	HMDB0000182	Amino Acids	0.67331	0.358368	0.432955	0.371266	0.83826	0.487491	0.776812	1.39122	0.314849	0.744655	2.95496	0.268738	0.695875	0.538506	1.16484	0.589316	0.56044	0.876685	2.16906	1.30441	0.927791	1.4009	0.553247	0.564959	3.20711	1.70956	0.248045	0.845077	1.04512	0.896479	1.03271
L-Saccharopine	HMDB0000279	Amino Acids	1.12802	0.172578	1.44016	0.992189	0.357758	0.836863	1.73885	2.65544	0.949724	1.25298	1.90214	1.74972	6.12961	0.507452	2.07598	1.98291	0.327458	0.538225	1.13055	1.4344	2.3291	0.970993	3.15938	0.62192	1.88385	0.547749	0.185222	0.909011	4.8846	0.37509	1.03052
3-Amino-3-(4-hydroxyphenyl)propanoate	HMDB0003831	Amino Acids	0.50454	0.206792	0.821957	0.239845	0.806942	2.28712	0.42294	0.807058	0.182823	0.358434	2.39301	0.4256	1.29199	1.0015	3.86996	1.03076	0.458723	0.59217	2.46343	1.18718	0.363359	0.317219	0.889837	0.404114	0.0902065	8.61926	0.0405076	0.765716	1.35772	3.0507	1.20159
N-acetylleucine	HMDB0011756	Amino Acids	0.748899	0.276961	0.702339	0.195732	0.536466	3.22424	0.73276	0.451387	0.389692	0.500404	0.184927	0.98849	0.370372	1.27349	4.17254	1.12407	0.266756	0.290802	2.32557	0.829185	0.0819185	0.144867	0.411902	0.772933	0.295116	2.63333	0.150606	0.186141	2.41696	1.16463	15.076
Trans-S-(1-Propenyl)-L-cysteine	HMDB0029440	Amino Acids	0.385671	0.0388064	0.0109395	0.0649173	0.0253144	0.0870329	1.45057	0.0892649	0.0516724	0.408891	0.119505	4.66796	0.0761652	0.178757	0.0183362	0.00281164	0.259551	0.0158137	1.10451	0.142392	0.647538	0.068456	0.0758974	0.43366	0.00243516	3.89926	0.0127393	0.0241813	0.0835765	4.62615	0.0374843
N-acetylphenylalanine	HMDB0000512	Amino Acids	0.555064	0.135417	0.113857	0.0947713	0.546803	2.5932	0.230736	0.542709	0.332379	0.545586	0.180277	1.5995	0.717689	1.67234	2.01387	0.350386	0.0848652	0.285679	1.46239	0.754937	0.0659351	0.203195	2.01324	0.205831	1.65399	3.64368	0.116737	0.214119	0.893111	2.66742	5.84886
Ornithine	HMDB0000214	Amino Acids	0.0902619	0.0810688	0.117202	0.127462	0.210093	0.160777	0.134259	1.01628	3.37963	0.478052	2.34337	0.641306	0.201056	0.259396	0.353767	0.144822	0.43466	3.77755	3.11597	1.25536	0.226206	1.07417	1.81791	0.0460523	11.3131	0.769359	0.20805	0.316204	0.218143	0.0614754	0.198575
Tryptophan	HMDB0000929	Amino acids	0.217003	0.0659285	0.215401	0.139266	0.200007	0.256906	0.115674	0.367695	0.118959	0.0890107	0.866243	4.60247	0.271418	0.0977305	0.999106	0.254023	0.142476	0.217461	1.04942	0.289222	0.120384	0.135782	0.217912	0.118082	7.05547	0.126044	0.0182775	0.309089	0.168116	3.2415	0.18238
Creatinine	HMDB0000562	Amino Acids	0.0358302	0.349258	0.0415541	0.278756	0.0214465	0.0312315	0.386437	0.0320835	0.266978	0.270959	0.106543	0.654177	0.0313658	0.250664	0.0126795	0.69781	0.294499	0.362504	1.15166	0.0651736	0.00824924	0.371161	2.4825	4.03799	4.15558	3.38616	0.712204	1.15221	0.98841	0.942723	0.337142
Leucine	HMDB0000687	Amino Acids	0.176624	0.133773	0.691919	0.0396077	0.487776	1.40047	0.148686	0.273045	0.127375	0.159757	1.60903	0.463182	0.618505	0.546043	3.01232	1.04578	0.225813	0.352591	1.82979	0.958895	0.266599	0.119829	0.391553	0.132553	3.26291	1.3773	0.0319046	0.553164	0.597329	1.11991	0.451121
Methionine	HMDB0000696	Amino Acids	0.376702	0.391216	1.0827	0.151384	1.50935	1.0099	0.410615	0.728683	0.403866	0.291983	1.65054	1.32323	1.65904	0.56538	1.97705	1.80085	0.521761	1.31602	0.995148	1.61514	0.611316	0.874765	0.601595	0.337618	2.81781	3.10902	0.0344969	0.895992	1.09493	2.17055	1.21265
Isoleucine	HMDB0000172	Amino Acids	0.4245	0.214483	1.01105	0.299415	0.411751	1.5637	0.500409	0.489568	0.449432	1.28783	1.36478	0.789157	0.853265	0.952629	16.2508	0.986382	0.546041	0.794998	1.38749	0.966929	0.529822	0.401244	0.350814	0.438306	1.96458	1.38205	0.105315	0.736594	0.768794	1.03803	0.924167
Aspartic acid	HMDB0000191	Amino Acids	1.35953	1.67716	1.33293	1.33215	1.49041	1.31566	1.43906	1.51847	1.69238	1.35262	1.21266	1.27754	1.59257	1.49181	1.31086	1.68274	1.53171	1.36479	1.03054	1.33447	1.13582	1.42412	1.50339	1.58682	1.06499	1.05587	1.65768	1.54024	1.35862	1.19383	1.49841
N-acetyl-L-glutamic acid	HMDB0001138	Amino Acids	0.453683	3.34548	4.36682	1.37072	1.97207	1.12803	0.00693306	2.4407	1.11902	0.574094	0.495555	0.381015	1.75965	0.443684	1.01376	1.28477	0.403992	0.974714	0.210348	0.5816	1.62775	1.80953	1.25505	0.761616	0.458124	0.692919	1.4274	0.616356	0.575394	0.617954	0.60552
5-Oxo-L-Proline	HMDB0000267	Amino Acids	0.412126	1.09941	1.5515	1.17788	1.49777	0.596101	0.541783	1.78674	0.642202	0.360077	0.801478	0.385922	0.52622	0.375317	0.57382	0.573804	0.481302	0.519593	0.0106413	0.66073	0.372945	0.851157	0.746449	0.43598	3.29222	0.871673	0.629523	0.450941	0.619563	0.790893	0.725675
5-Aminopentanoate	HMDB0003355	Amino Acids	0.562195	0.0529572	0.181621	0.398747	0.517557	0.90637	0.756575	0.247716	0.159658	2.0953	1.24394	1.06951	0.333181	0.434323	1.24656	0.708044	0.828277	0.973025	2.65897	0.851992	5.00568	2.27804	0.522527	0.691178	1.2648	3.77883	0.28442	0.310036	0.862382	1.63109	0.387315
Phenylalanine	HMDB0000159	Amino Acids	0.132481	0.0784511	0.35212	0.0424168	0.314352	1.16694	0.126843	0.217354	0.0711772	0.097935	0.947765	2.29884	0.590699	0.425778	2.09199	0.488401	0.147123	0.490249	1.90592	0.843996	0.142456	0.10242	1.46167	0.117259	3.94616	3.81799	0.0210542	0.32678	0.601469	1.84599	0.669769
Histidine	HMDB0000177	Amino Acids	0.197171	0.245878	0.089397	0.178992	0.357339	0.230801	0.26566	0.437126	0.108496	0.238622	2.18507	4.59316	0.383663	0.129681	1.28188	0.203401	0.154064	0.257768	1.20947	0.332254	0.225128	0.799811	0.0957444	0.172135	10.8322	2.63364	0.0679126	0.262458	1.19163	3.20055	0.374646
Creatine	HMDB0000064	Amino Acids	0.00835391	0.0106986	0.00688254	0.0032518	0.0150046	0.00923518	0.0312986	0.010217	0.0100382	0.0202288	0.025809	0.0918909	0.00411458	0.0073025	0.0143895	0.108528	0.0181441	2.44847	2.23542	0.0565296	0.0194541	0.0166748	0.090502	0.21401	5.53563	7.41999	1.93486	0.0878345	0.122005	1.09016	0.0227222
Ethyl glucuronide	Ethyl-beta-glucuronide	Carbohydrates	1.71164	0.563063	0.167226	0.267206	0.979654	0.519565	1.73299	0.525581	0.213868	2.56608	3.36463	0.778205	0.566599	0.335099	12.1812	0.189584	0.63586	0.438808	1.25633	0.735788	12.9773	0.346455	0.597	1.47622	1.93468	1.43711	0.530541	1.231	0.903633	1.15224	3.34128
4-Deoxytetronic acid	HMDB0000498	Carbohydrates	1.3545	4.60026	1.39178	0.626392	3.05726	3.878	0.559684	3.02606	2.10955	0.557258	1.08785	0.75219	0.398996	2.80792	2.01445	1.56839	0.990845	1.19436	0.622234	0.753799	0.977226	0.701184	1.14068	0.540592	0.31589	0.725985	0.390679	1.17687	0.562919	0.500188	0.960666
Levan	HMDB0003539	Carbohydrates	0.253251	0.0497918	0.0326149	0.0702435	0.27856	0.0983919	0.200514	0.102055	0.0811695	1.0176	1.22811	0.190259	2.40068	0.123608	3.63065	0.0347677	0.58055	0.0337193	0.26995	0.360922	2.23713	0.171472	0.334144	0.894733	7.21586	0.145537	1.11171	0.7401	0.600061	0.335175	2.95516
N-acetylneuraminate	HMDB0000230	Carbohydrates	0.564351	0.448054	0.19406	0.483222	0.954516	0.382181	0.979465	0.801929	0.759526	2.36318	2.02482	0.549885	0.246384	0.32043	0.785311	0.138685	1.16207	0.212284	0.854931	2.01284	0.715969	0.945406	0.444286	0.359556	2.1039	9.27769	0.177605	0.317787	1.012	1.42817	0.843689
D-fructose	HMDB0000660	Carbohydrates	0.947571	0.153897	0.137361	0.17631	0.485851	0.341816	1.86128	0.722672	0.416118	0.770884	1.66638	0.886654	0.625458	0.573191	2.00757	0.139806	0.491284	0.498448	1.76822	0.982421	1.26343	0.660139	0.51331	0.790868	3.54604	2.37059	0.515137	0.88715	1.54018	2.22864	3.49427
Beta-L-fucose 1-phosphate	HMDB0001265	Carbohydrates	1.57839	0.423925	0.0146387	0.0262896	0.017762	0.0942385	0.75341	0.601972	0.0237452	0.0223796	0.0150232	0.0201629	0.0281012	0.0223063	0.0234142	0.0281165	0.638899	0.0337942	0.0497265	0.0176309	0.0131867	0.0220152	0.314943	0.0270533	0.034903	0.0175949	0.0249606	0.00603754	0.0214997	0.025906	0.0230282
1-(beta-D-Ribofuranosyl)-1,4-dihydronicotinamide	HMDB0011648	Carbohydrates	1.25976	0.911433	0.13278	0.125107	0.444323	0.165968	0.208631	0.196994	0.149366	0.0948463	0.542157	0.672361	1.01934	0.287917	0.0751892	0.195116	0.0433412	0.300403	2.38184	0.216338	8.99993	0.0756282	0.15629	0.113433	5.71337	4.6993	0.0158995	0.16128	0.174849	5.01961	0.0780077
Chitobiose	HMDB0003556	Carbohydrates	1.76304	0.0413979	0.198608	0.108311	0.0809459	1.92871	0.104828	0.327194	0.0551946	2.14503	8.56202	0.449765	0.0517941	0.196472	0.315189	0.808295	0.665642	0.788404	7.03993	12.8836	0.0823461	0.334291	1.84134	0.582998	0.0120777	0.196816	0.00218131	2.07311	7.22893	7.30094	3.20707
D-Glucuronic acid	HMDB0000127	Carbohydrates	0.864984	0.173317	0.268924	0.507011	0.302362	0.202874	0.364978	0.432445	0.281843	0.311313	0.218461	0.394413	0.256237	0.226687	0.574869	0.111868	0.604699	0.737895	0.610003	0.424407	0.399034	0.975535	1.89197	0.71061	3.73386	0.218903	0.105795	0.449334	0.512269	2.73833	0.342538
D-Glucose	HMDB0000122	Carbohydrates	0.491631	1.00793	1.3475	1.68726	1.70924	0.80488	0.684211	1.78669	0.904875	0.468598	1.05391	0.482092	0.739675	0.505341	0.738869	0.759399	0.666864	0.672039	0.28264	0.864484	0.598516	1.19588	0.737835	0.550774	1.85261	0.488769	0.247773	0.622046	0.869417	1.02698	1.00409
Palmitoyl Serinol	HMDB0013654	Lipids and lipid-like molecules	1.00167	0.91017	0.0833662	0.435796	0.13364	4.76456	1.51656	1.7365	0.163615	1.87454	5.42412	2.7347	1.5593	6.43786	2.44126	0.437276	1.20641	31.6404	4.32473	8.28572	4.89816	5.94723	2.22193	1.64894	3.32354	3.48706	0.49357	1.46932	1.1429	2.648	3.41318
3-hydroxy-3-methyl-Glutaric acid	HMDB0000355	Lipids and lipid-like molecules	1.67366	0.589932	0.240231	0.274062	1.10521	1.2671	2.86922	0.845546	0.330034	2.00899	3.08811	1.13563	0.870882	0.750738	9.09925	0.268498	0.798888	0.791208	2.14623	0.983223	1.86394	0.831322	0.742714	1.35318	1.48426	0.98761	0.42846	1.27333	1.72212	1.7861	3.52016
2-Hexaprenyl-6-methoxyphenol	HMDB0006817	Lipids and lipid-like molecules	0.456001	0.638064	1.58452	0.351358	2.2378	0.735348	1.57596	0.849211	0.472379	1.03155	0.485637	0.690343	2.40989	2.20105	1.18797	2.3535	0.496989	1.36096	0.599646	1.32019	1.33221	0.617756	0.410017	0.0962987	0.249718	1.39998	6.4137e-06	0.806273	1.54803	0.881064	2.1898
13-HpODE	HMDB0003871	Lipids and lipid-like molecules	3.98362	0.333672	0.785968	0.458883	1.33842	6.10805	0.523254	0.412489	0.33401	1.07282	0.304277	0.36662	0.338317	0.527975	2.36051	0.785622	0.830444	0.45244	0.350235	0.353628	0.288991	0.237126	0.570376	0.12605	0.683611	0.271843	0.281822	1.11246	1.38482	0.30198	0.588511
Butyric acid	HMDB0000039	Lipids and lipid-like molecules	0.982267	0.772282	1.12441	1.33341	1.14217	1.27978	1.43365	1.28252	1.16852	2.80612	1.19616	2.8173	1.26975	1.06891	1.16293	1.23464	1.03945	1.18815	1.04645	1.09599	1.28319	1.28936	1.02218	1.33666	1.07195	1.15817	1.13993	1.18839	1.22409	1.12495	1.2523
PC(14:0/0:0)	NA	Lipids and lipid-like molecules	0.595712	1.96334	6.85805	0.741045	4.56013	1.2428	4.23184	0.296005	0.464684	1.07756	3.59479	0.21707	1.01707	4.06709	1.44015	3.08775	1.49224	1.09044	0.468073	1.03431	1.13032	1.2063	0.763142	0.0990866	0.00747491	1.21617	0.0706754	1.71883	0.99355	0.885576	10.1353
PA(22:4(7Z,10Z,13Z,16Z)/0:0)	NA	Lipids and lipid-like molecules	0.145509	0.108172	0.266188	0.109385	0.104643	0.226285	0.113209	0.0701804	0.0323803	0.0413851	0.434619	0.139994	0.230124	0.0343433	0.107447	0.686186	0.223045	0.0483688	3.43811	0.326149	0.645922	1.48291	0.177786	0.0112079	18.9266	10.4579	0.00288732	0.0573197	0.255922	0.0207717	0.192664
20-Ethyl-PGE2	NA	Lipids and lipid-like molecules	1.18428	0.0284033	0.10986	0.493562	0.273735	2.0079	0.317338	0.124384	0.123546	1.13654	0.167442	0.326046	0.0477519	0.189335	5.75884	0.105164	0.304984	0.215562	0.280623	0.556762	0.914218	0.183349	1.02179	0.0202588	11.2864	0.443479	1.8947	2.75952	0.308403	0.113796	0.118295
Calcitroic acid	HMDB0006472	Lipids and lipid-like molecules	0.31642	0.313381	0.240391	0.0475407	0.170758	0.162936	0.238443	1.254	0.0986784	0.233488	1.07642	0.0428338	0.938814	15.706	0.424015	1.6043	0.340734	1.06476	0.0490444	0.15641	18.2086	0.124324	0.201981	0.0255688	0.0652798	0.173829	0.673172	0.21261	0.535081	4.82681	2.00463
PC(22:1(11Z)/0:0)	NA	Lipids and lipid-like molecules	0.643146	0.084461	6.44451e-06	0.528241	2.15741	1.35518	2.63953	0.10493	0.208799	2.00822	0.0377258	1.01289	0.0851763	0.330892	2.37213	0.00912229	0.503124	1.119	2.06208	2.39049	2.10841	0.780391	0.67624	0.219678	0.607744	1.34598	0.0392823	0.920067	1.31864	0.710402	1.39849
9E,11E-Octadecadienoic acid	HMDB0005047	Lipids and lipid-like molecules	1.17989	0.386536	0.90236	0.885706	1.19213	2.403	2.65001	0.560427	0.601601	0.825826	1.16926	0.830303	0.342998	0.997147	1.80556	0.869225	1.0792	1.18681	0.455385	1.29437	0.339142	0.801355	0.510956	0.485384	0.832481	1.74169	0.120684	1.45824	1.49348	0.448631	1.30767
PS(O-16:0/0:0)	NA	Lipids and lipid-like molecules	0.119659	0.247987	5.06456	1.89121	1.57695	1.51493	2.11994	0.0159425	0.106859	1.19056	1.95991	0.916335	0.303485	2.03557	1.51975	2.37127	0.447581	2.29274	1.04669	1.20286	0.117338	0.378562	0.389255	0.0690143	0.816453	0.210571	6.4137e-06	0.404832	2.06302	0.136554	1.06883
5(Z),11(Z),14(Z)-Eicosatrienoic acid	NA	Lipids and lipid-like molecules	0.363689	3.24411	0.795672	2.54789	3.83404	0.199934	0.431907	5.58493	0.975927	0.328528	0.0359619	0.544341	2.29003	0.499991	0.0851203	0.512237	0.48439	0.0139737	5.51835	0.066372	0.653919	0.118589	0.0362146	0.0368021	1.6212	0.0441316	6.4137e-06	0.0390946	1.26426	0.0877225	0.0540235
PC(18:0/0:0)	HMDB0010384	Lipids and lipid-like molecules	0.595111	0.416592	0.0736399	0.106851	0.80137	0.15856	0.627435	0.148243	0.191611	1.16157	1.25843	7.43336	0.542156	0.144781	3.06869	0.401232	0.720631	0.463016	5.71935	2.03567	0.322768	0.62675	0.322453	1.71842	1.01296	0.410634	0.389816	2.3844	4.62876	0.75468	2.04733
PI(16:0/15:0)	NA	Lipids and lipid-like molecules	0.439801	6.936e-06	6.44451e-06	5.41328e-06	7.22456e-06	2.52851	0.262649	6.78137e-06	6.42475e-06	0.0390546	3.0859	6.18099e-06	0.0449356	0.80994	6.88365e-06	7.46987e-06	0.949253	0.685762	3.50539	6.14262e-06	1.55081	6.4046e-06	6.70124e-06	6.48417e-06	0.124355	2.30828	0.069244	0.0450869	6.50456e-06	5.85054e-06	6.38724e-06
Dolichyl b-D-glucosyl phosphate	HMDB0001054	Lipids and lipid-like molecules	0.431842	6.936e-06	0.0401951	0.0649536	0.0116804	1.79191	0.460394	6.78137e-06	0.410589	0.355964	0.0150305	0.778951	6.75348e-06	1.14613	2.97158	0.011655	0.492546	0.00679174	1.92823	1.03872	6.69168e-06	1.2401	1.05186	0.0315517	0.0572714	0.684476	0.0333726	0.167507	1.87064	0.374652	5.13994
LysoPC(18:2)	NA	Lipids and lipid-like molecules	1.9241	0.0674479	0.0474117	1.03973	0.357667	0.00886166	0.195904	0.236847	0.220967	0.361746	0.0643708	0.115198	1.43982	0.107789	0.220672	0.100306	0.189399	0.252843	0.313153	0.149187	0.0235909	0.0566682	0.0973657	0.115197	0.672889	0.0684177	0.243715	4.22167	0.199705	0.0618535	0.393974
9-OxoODE	HMDB0004669	Lipids and lipid-like molecules	1.36293	2.08223	1.7455	0.60144	2.04875	5.29244	5.18001	0.516115	0.361058	2.30011	0.396085	0.390168	0.520601	0.628529	9.7628	1.3443	0.440983	1.06179	0.468452	0.61115	0.347249	0.405767	0.34999	0.177286	0.539827	1.07204	4.60516	0.823909	1.7232	0.162925	0.827691
3-Oxo-4,6-choladienoic acid	HMDB0000476	Lipids and lipid-like molecules	0.550077	0.564527	0.42606	0.35407	1.0449	1.41852	6.36635	0.258935	0.124252	7.17199	5.94224	3.45073	0.41546	0.288809	10.7948	4.27532	0.460001	0.359106	1.21814	4.52161	1.15589	0.939361	1.20503	1.00511	0.00288532	0.473391	0.0336638	1.58371	0.550522	0.375817	2.82991
Dodecanedioic acid	HMDB0000623	Lipids and lipid-like molecules	22.9297	1.43881	0.535682	2.00384	1.4981	0.864916	0.254131	8.10451	0.254398	0.0441604	0.879842	0.0322495	4.29936	0.343569	1.61329	0.766077	0.623008	2.42424	0.100647	1.17303	0.0124655	0.154636	2.08831	0.0638647	0.0217886	0.0415235	0.0100862	0.140141	0.227781	0.1203	0.241506
PA(22:0/0:0)	NA	Lipids and lipid-like molecules	0.273847	0.0244094	0.0623382	10.8266	0.220905	4.62729	0.0248848	0.00869841	0.305176	0.0341535	0.00887212	0.00524196	0.168837	8.13429	0.137673	1.24258	0.00545012	0.129805	0.0328174	26.5786	0.0205898	0.0106292	0.00706208	0.000897808	0.00148626	0.0605295	0.00101879	0.00566638	11.0703	0.0168766	0.0265316
Phytosphingosine	HMDB0004610	Lipids and lipid-like molecules	3.92971	0.948019	0.643512	0.622763	0.765118	0.65902	0.754802	1.34984	0.938621	1.08905	0.388126	1.14613	0.700658	0.683419	0.361665	1.58129	0.346197	0.710652	0.410798	0.904026	0.404461	1.1803	0.458407	0.8074	6.03792e-06	1.75429	0.592182	0.470342	0.51035	1.05117	0.452187
Hydroxyprogesterone caproate	HMDB0001830	Lipids and lipid-like molecules	1.98563	1.72966	1.77048	0.366612	1.70447	2.80009	2.1497	0.718755	0.170022	1.09218	0.493012	0.769084	0.543285	1.61234	7.17875	1.88161	0.464166	0.527751	1.68663	1.23361	1.43011	1.1174	0.249052	0.694142	0.689132	0.762976	6.4137e-06	1.25903	1.3837	0.567782	4.64574
LysoPC(20:4(5Z,8Z,11Z,14Z))	HMDB0010395	Lipids and lipid-like molecules	1.29699	0.307277	0.0965488	0.117277	1.13715	0.196056	0.395918	0.581189	1.36682	0.651596	0.251248	1.20821	2.13208	0.065843	1.10149	0.526163	0.311919	0.28045	1.90925	0.726549	0.152912	0.344253	0.367122	0.637777	1.5359	0.198575	1.843	10.0815	1.01578	0.336033	1.24579
MG(18:1(9Z)/0:0/0:0)[rac]	NA	Lipids and lipid-like molecules	3.44959	0.188398	0.207871	0.98608	1.30928	0.491777	0.344075	0.177124	1.3744	0.385823	0.0706202	0.0842089	1.81542	0.408969	0.846001	0.355773	1.67407	0.369764	0.0449518	0.432459	0.0930888	0.0827088	4.4387	0.0585962	0.286078	0.0134398	0.27583	1.10634	0.770972	0.271169	0.639583
PE(18:2(9Z,12Z)/0:0)	HMDB0011507	Lipids and lipid-like molecules	1.32875	0.368524	0.22916	0.795494	0.435765	0.408967	0.733897	0.354049	0.279156	0.165909	0.141565	0.158574	1.90128	0.32749	0.8186	0.242627	0.251556	0.398714	0.339016	0.358197	0.0199122	0.122193	0.197151	0.147164	0.123119	0.11007	0.265694	1.65307	0.212475	0.181835	0.539438
Dihomo-alpha-linolenic acid (20:3(n-3))	NA	Lipids and lipid-like molecules	1.69591	2.39932	0.37082	0.289695	0.142504	1.50282	1.16751	0.135824	0.153031	4.79739	1.51599	3.37353	0.431724	0.312272	3.11089	0.304073	0.419891	0.807263	1.62286	2.78969	2.59358	0.274825	0.86737	0.332298	0.355199	0.241581	0.353223	3.53324	0.86093	0.623472	2.37866
PE(O-16:0/0:0)	NA	Lipids and lipid-like molecules	8.4659	1.15273	0.654609	0.683766	4.52942	0.6317	1.21503	6.69011	12.1641	0.448885	1.27231	1.70169	1.30288	0.810943	2.43977	0.539098	0.618561	4.01504	2.28907	1.12962	0.321212	0.652797	1.02575	1.99555	0.484936	0.441701	0.117739	0.277927	0.946872	0.235402	2.51251
PE(P-18:0/20:4(5Z,8Z,11Z,14Z))	HMDB0005779	Lipids and lipid-like molecules	0.924278	6.936e-06	0.0402024	0.238647	0.0857392	0.714294	6.88302e-06	0.120783	0.00656646	1.80663	3.09849	0.793064	6.75348e-06	0.00508612	1.25066	7.46987e-06	0.720621	1.23929	2.81368	4.08614	0.0316091	0.644492	2.75653	1.23525	6.03792e-06	1.1835	0.0053982	3.26574	2.63867	3.22574	1.58194
PG(22:4(7Z,10Z,13Z,16Z)/18:4(6Z,9Z,12Z,15Z))	NA	Lipids and lipid-like molecules	1.89631	3.70218	1.01612	0.483724	2.51861	4.44463	2.29156	0.896426	0.139336	0.978436	0.350257	0.810334	1.9326	2.91717	5.32559	2.67166	1.87645	1.74674	6.53832e-06	3.63511	0.687995	0.458615	3.22758	0.321108	6.03792e-06	0.47866	6.4137e-06	1.40304	0.714631	0.407201	1.96386
MG(18:2(9Z,12Z)/0:0/0:0)	HMDB0011568	Lipids and lipid-like molecules	3.02038	1.28976	3.2584	0.606988	1.24907	0.251144	0.509118	1.76797	0.145627	0.84358	0.303617	2.68662	0.949981	1.61235	4.83516	1.36581	0.527234	0.972487	5.01195	0.116054	0.40048	0.399853	0.385083	0.214752	1.0527	0.409251	0.17073	0.28096	1.66873	0.243975	1.18844
Myristoleic acid	HMDB0002000	Lipids and lipid-like molecules	1.04857	1.23728	0.394251	1.53092	0.988254	5.26428	0.170155	1.01547	0.542716	2.0873	0.54284	0.745175	0.1739	0.470252	3.13144	1.13026	2.6331	1.22986	0.425657	2.10255	0.68181	0.966094	2.05237	0.0111083	0.939364	0.211183	0.591851	2.46144	0.573424	0.134792	0.54796
(22E)-3beta-Hydroxy-5alpha-chola-16,22-dien-24-oic Acid	NA	Lipids and lipid-like molecules	2.50829	5.77046	4.97477	0.79475	1.07969	0.519383	0.731327	0.157846	0.0797178	0.74242	0.63451	0.226394	1.20195	1.30256	0.590555	1.95854	0.260984	2.01618	0.205258	0.455762	0.0569274	0.11588	0.831615	0.164735	0.04261	0.345506	6.4137e-06	0.647237	0.929625	0.163849	1.54531
Linoleic acid	HMDB0000673	Lipids and lipid-like molecules	0.909595	0.171005	0.310791	0.677565	0.41905	2.39223	0.4876	0.264584	0.22749	1.56373	0.114947	0.511328	0.270975	2.86331	9.23995	1.11142	0.240395	0.293595	0.350061	0.71554	1.07885	0.410263	0.921138	0.0909016	15.7314	0.525245	1.91535	2.61447	0.420061	0.295306	0.325884
MG(0:0/18:3(6Z,9Z,12Z)/0:0)	HMDB0011539	Lipids and lipid-like molecules	1.52274	0.306785	0.199532	0.0517385	0.115593	0.187185	0.198549	1.1411	0.107985	0.433737	1.08816	0.0481404	0.913019	15.7084	0.375953	1.59453	0.387913	0.97418	0.0570846	0.177191	17.5013	0.125629	0.203615	0.0288047	0.0736162	0.170278	0.687006	0.250347	0.48534	5.08547	1.83019
Glycolithocholic acid	HMDB0000698	Lipids and lipid-like molecules	0.22667	0.0734361	0.0357617	5.41328e-06	0.0215597	6.04571e-06	0.0189142	6.78137e-06	6.42475e-06	0.109533	6.57194e-06	0.0231917	0.0136571	6.33208e-06	0.0103559	0.0229707	6.28395e-06	0.0071157	0.00766754	6.14262e-06	0.00597892	0.023414	6.70124e-06	6.48417e-06	0.585819	0.261637	6.4137e-06	0.0114722	0.00752193	0.00676124	0.0391388
PC(O-18:1(11Z)/0:0)	NA	Lipids and lipid-like molecules	0.46239	0.509835	0.596513	0.671169	0.624408	0.660357	2.02162	0.277402	0.429149	6.08364	2.55716	2.69704	0.194696	0.125881	1.13987	4.35376	0.152575	0.127569	2.10628	0.655293	0.0514808	1.1812	0.617593	4.91175	0.122045	0.171418	0.853521	0.729238	1.95947	0.480275	1.60928
24,25-Epoxy-cholesterol	NA	Lipids and lipid-like molecules	0.454683	0.123966	0.554144	0.485235	0.238817	1.09969	0.735701	0.319856	0.216161	0.160679	0.853115	0.254755	1.38583	0.239933	0.274214	2.2667	0.237297	1.29059	0.566613	0.570902	0.351997	0.833317	0.41233	0.0714474	1.25885	0.288174	0.0328977	0.175426	0.440815	0.854315	3.85872
PE(19:1(9Z)/0:0)	NA	Lipids and lipid-like molecules	0.0384016	0.154001	0.861036	0.250515	0.193568	0.424945	0.387771	0.559641	0.533801	0.0854981	0.548487	0.484442	0.165079	0.652209	1.54663	0.64931	0.921109	0.171436	0.678435	0.0953598	1.85682	0.10571	0.117966	0.0383287	0.023566	0.760968	1.01333	0.0974061	0.926103	0.0117791	0.146623
PC(O-8:0/O-8:0)	NA	Lipids and lipid-like molecules	0.367988	0.424887	0.132324	0.154951	0.190622	0.579142	1.28292	0.175553	0.203152	3.09414	3.69776	5.09071	0.0866503	0.11861	1.21939	1.71233	0.226019	0.143796	1.97642	0.81683	0.0767616	1.3211	0.859628	5.83739	0.144332	0.286629	0.658658	2.07261	1.80434	0.437257	0.778853
PE(18:3(6Z,9Z,12Z)/0:0)	NA	Lipids and lipid-like molecules	1.35753	0.239486	0.0468304	0.292439	0.178954	0.0763951	1.62615	0.120105	0.235655	0.0589275	0.381546	0.0975963	0.442774	0.315323	0.338666	0.0457019	0.153943	0.323812	0.299275	0.128242	0.561109	0.0114034	0.0751742	0.0660746	0.0353561	0.286992	0.266688	0.141929	0.0709685	0.802125	0.784225
DG(18:2(9Z,12Z)/18:4(6Z,9Z,12Z,15Z)/0:0)	HMDB0007251	Lipids and lipid-like molecules	1.51385	0.0229156	6.44451e-06	0.0404925	0.0349795	3.03146	0.21723	6.78137e-06	6.42475e-06	0.219493	7.8173	6.18099e-06	0.0135292	0.75102	6.88365e-06	7.46987e-06	3.99265	0.850612	3.71188	6.14262e-06	1.04679	6.4046e-06	6.70124e-06	6.48417e-06	0.670869	4.962	0.0265931	6.35025e-06	6.50456e-06	0.0316744	6.38724e-06
LPA(0:0/18:0)	HMDB0007850	Lipids and lipid-like molecules	0.953187	0.446054	0.429015	2.52172	1.63098	2.14656	0.421758	0.281332	0.224766	1.31931	0.82994	1.50239	0.613245	2.51177	6.93284	0.523867	0.36913	1.20532	5.56529	3.89422	0.622916	1.59882	0.055145	0.160304	0.00347527	0.0533778	6.4137e-06	0.502882	0.478435	2.13282	3.49686
12,13-DiHOME	HMDB0004705	Lipids and lipid-like molecules	2.30049	0.599721	0.220048	0.495638	0.440471	1.52921	5.44851	0.701077	0.467766	1.43986	0.483012	2.43869	0.283118	0.439372	6.72859	1.03968	1.38601	1.16547	1.84904	0.944142	0.512678	0.676358	1.77136	2.48066	1.50885	0.648064	1.03829	0.70107	0.787893	0.394683	1.38972
3-Beta-hydroxyandrost-5-en-17-one sulfate	NA	Lipids and lipid-like molecules	0.339927	0.589735	22.2975	0.299523	1.38607	1.47194	0.0162259	1.64255	0.59996	0.106292	0.0642154	0.00597167	0.0174715	0.621356	0.132279	4.45868	0.131242	2.30248	0.00349685	0.0903706	0.0137443	0.0535174	0.002422	0.00763483	0.00548177	0.0512075	1.54696e-05	0.00647112	0.390701	0.0832146	0.56318
1-Hydroxy-2-(9Z,12Z,15Z-octadecatrienoyl)-sn-glycero-3-phosphoethanolamine	NA	Lipids and lipid-like molecules	1.40857	0.212357	0.072199	0.262409	0.0329666	0.114599	1.38782	0.140788	0.244792	0.0712344	0.333189	0.110403	0.41983	0.264791	0.289665	0.0463251	0.14732	0.27649	0.287944	0.131595	0.43796	0.0646127	0.0594734	0.0940009	0.12986	0.300132	0.276638	0.175269	0.0681061	0.810617	0.708022
PC(O-6:0/0:0)[U]	NA	Lipids and lipid-like molecules	0.660478	1.39452	1.25395	0.36024	3.2953	0.710785	0.116271	0.401387	0.223194	1.55016	1.17066	1.09101	2.55981	0.53516	1.65799	1.05465	0.492289	0.588665	3.43792	0.589959	0.811125	0.183859	0.201472	0.203084	0.107074	0.865139	6.4137e-06	0.58094	1.09194	1.67929	1.07121
MG(18:3(9Z,12Z,15Z)/0:0/0:0)	HMDB0011570	Lipids and lipid-like molecules	0.664062	0.776088	0.0884656	0.979035	0.236858	1.30779	0.0920803	0.107227	0.00974325	0.194672	2.46255	2.41014	0.245892	2.65236	1.31035	0.74118	3.7797	1.24901	4.91977	0.334666	1.24461	0.353933	0.301703	0.162271	0.100337	7.49385	0.54632	3.63601	0.167513	4.59397	0.670624
O-propanoyl-carnitine	NA	Lipids and lipid-like molecules	0.764218	2.07002	3.35372	2.54104	7.51059	2.206	3.56748	0.979036	1.4206	1.42352	2.26338	0.455419	0.215285	2.54218	2.43806	0.810795	1.56744	1.96204	0.11699	1.69996	0.187515	0.636549	0.770598	0.300668	0.117851	0.316242	0.0128069	1.10949	0.693313	0.114496	2.20252
27-Norcholestanehexol	HMDB0002157	Lipids and lipid-like molecules	0.714089	0.488603	0.572117	0.37972	0.205672	0.743702	1.41297	1.26625	0.338412	8.98468	7.53941	0.443426	0.63033	0.189976	6.8683	0.695959	1.30821	0.446154	1.13561	2.9755	0.0495794	2.72609	0.341113	0.471847	6.03792e-06	0.124576	6.4137e-06	2.2307	0.838835	1.88784	2.52503
Oleic acid	HMDB0000207	Lipids and lipid-like molecules	1.54013	0.781235	1.08107	1.58672	2.18763	1.90461	0.610973	0.799953	0.824315	1.08202	0.758251	1.41787	0.963816	1.13755	2.88846	1.13589	1.55427	0.714084	0.715763	1.18199	0.731406	0.723674	2.27454	0.177828	0.955506	0.281393	0.449929	1.84767	1.00299	0.660202	1.16477
5-HETE	HMDB0011134	Lipids and lipid-like molecules	0.938944	0.72743	0.0770747	1.11632	0.197756	1.84368	0.427126	0.228231	0.141547	1.12649	0.305379	1.19872	0.114383	0.238061	3.54977	0.288912	6.85445	0.162484	0.240006	0.434381	0.671101	0.162489	0.599465	0.0241207	4.15788	0.469767	0.84294	1.55168	0.545482	0.139761	0.200059
LysoPE(0:0/18:4(6Z,9Z,12Z,15Z))	HMDB0011480	Lipids and lipid-like molecules	0.00605071	0.00609089	0.0165366	0.00298234	0.0104412	0.0054322	0.0596438	0.0040374	0.00172561	0.0428865	0.171833	0.0390953	0.00357687	0.00353681	0.0907457	0.00553222	0.0106564	0.025009	8.3992	0.0270611	0.0112843	0.00519572	0.0166401	0.00796021	0.000773357	0.0253908	0.0550575	0.0801571	0.00510869	0.0223046	0.02207
Vaccenic acid	HMDB0003231	Lipids and lipid-like molecules	0.783617	0.636176	20.1058	0.61971	3.56794	2.4659	6.88302e-06	1.33312	0.459263	1.51011	0.0580591	3.04232	6.75348e-06	0.766386	14.3634	1.31845	0.521266	0.909477	0.393625	0.305284	1.17972	1.81682	1.80268	0.0642435	28.1929	0.339386	2.92734	3.62023	0.871937	5.85054e-06	1.11303
MG(0:0/18:3(9Z,12Z,15Z)/0:0)	HMDB0011540	Lipids and lipid-like molecules	13.818	1.03921	0.59097	1.25731	7.29374	1.66064	0.0803534	0.49444	1.34128	1.10663	2.41277	0.199604	0.169927	3.8294	0.520709	3.68831	6.42581	2.60565	1.28116	0.343462	1.5321	6.4046e-06	3.37391	0.0277469	1.50522	15.7899	0.246039	1.55267	0.695068	2.90785	0.0066063
PGG2	HMDB0003235	Lipids and lipid-like molecules	0.253433	0.630695	1.31373	0.754496	6.97323	0.487317	0.160519	1.34941	1.52547	0.229774	0.138163	0.0813253	0.502629	1.32085	0.109346	0.413051	0.371447	0.068876	0.020872	0.0641986	0.00423854	2.71438	6.2606	0.00911709	0.0183149	0.054487	0.0507299	8.36466	0.612238	0.00337372	0.104882
5a-Dihydrotestosterone sulfate	HMDB0006278	Lipids and lipid-like molecules	0.0133854	0.0284109	0.11092	0.00525713	0.162553	0.0236015	0.244877	0.056468	0.00310118	0.108174	0.163035	0.0586006	0.0477939	0.0597894	0.353449	0.0912186	0.0509966	0.0132375	0.0369667	0.124034	0.0420804	0.00952069	0.127581	0.0244403	0.19391	0.0247338	0.000983022	0.0153872	0.0379016	0.00663811	0.0339015
Eicosapentaenoic Acid	HMDB0001999	Lipids and lipid-like molecules	3.43858	0.2312	0.310153	0.111068	0.194938	3.78108	0.72296	0.0755981	0.350622	1.4115	0.498912	3.67967	0.170205	0.120283	0.815054	0.617263	3.99765	0.206985	0.754519	0.479853	0.161644	0.447122	0.524048	0.235871	0.631366	0.692928	0.0330867	0.842731	1.79133	0.183508	0.465752
Estriol	HMDB0000153	Lipids and lipid-like molecules	0.0670369	0.0467918	0.129342	0.0580442	0.335033	0.248509	0.371205	0.168797	0.0275341	0.321366	0.0510689	0.112787	0.0666473	0.077003	0.190401	0.184867	0.0971032	0.0394889	5.31111	0.0783118	0.784741	0.156399	0.0221981	0.0353378	0.156059	3.57665	0.373343	0.0198414	0.169181	0.145476	0.0900792
19(R)-hydroxy PGF2alpha	NA	Lipids and lipid-like molecules	0.0151046	0.00796306	0.152437	0.114512	0.111564	0.036158	0.0403716	0.00946784	0.0260697	0.0535028	0.00854353	0.00412462	0.0788339	0.0117387	0.450085	0.101993	0.0119999	0.00433112	0.0115929	0.00627256	0.00119163	0.00918814	0.00664969	6.48417e-06	0.000242678	0.0540664	0.0238047	0.0139217	0.0206395	0.00140638	0.0140028
PG(16:0/0:0)[U]	NA	Lipids and lipid-like molecules	2.83752	1.0097	0.973802	0.919699	1.96963	0.703642	0.848105	0.971927	1.27297	0.31811	0.576276	0.437939	1.54069	0.508623	3.68675	0.623932	0.737909	0.325144	0.721081	0.356344	0.963017	0.510127	0.814142	0.360257	0.415061	0.332839	0.159865	0.671098	0.861252	0.497493	1.06753
Dimorphecolic acid	HMDB0004670	Lipids and lipid-like molecules	1.10415	0.260513	4.10251	2.28674	4.50367	0.272328	0.966224	0.856485	1.36324	5.85337	0.393229	0.327441	0.222676	0.431633	0.612186	0.910143	0.268964	0.409369	0.239502	0.339548	0.773122	0.142328	0.695463	0.189198	0.721946	0.304336	0.162605	0.406431	2.58749	0.235772	1.90407
PE(17:1(9Z)/0:0)	NA	Lipids and lipid-like molecules	0.0733074	0.255934	1.44626	0.250731	0.307215	0.527238	0.232649	0.200087	0.189344	0.156197	1.58645	1.87713	3.24078	0.396576	2.96093	0.347592	1.45884	0.508612	6.62569	0.231176	0.35425	0.420532	0.225053	0.111108	0.11369	0.289934	0.212119	0.132213	0.481267	0.481235	0.377244
PA(22:2(13Z,16Z)/0:0)	NA	Lipids and lipid-like molecules	0.0116433	0.203143	0.457128	0.395065	0.905273	0.315257	0.313795	0.0317646	0.0163454	0.261824	0.120041	0.0274228	0.223669	0.0238798	0.268814	0.593037	0.0703939	0.0067876	4.54131	0.112668	0.91181	0.0779372	6.70124e-06	0.0238674	9.57281	2.13535	0.00887498	0.0349785	0.280773	0.0561265	1.12437
3-hydroxy-tetradecanoic acid	NA	Lipids and lipid-like molecules	0.602258	1.48127	0.738837	1.1096	0.752556	5.38161	0.404652	1.67158	1.75858	1.14428	0.712931	0.213574	0.469554	0.80543	10.4592	1.43514	1.65381	0.997533	0.198404	0.729441	0.55966	0.314103	1.54983	0.0852516	0.164045	0.258544	1.06437	1.23182	0.344878	0.172702	0.528668
11beta-PGF2alpha	HMDB0010199	Lipids and lipid-like molecules	0.90966	0.949643	0.695709	1.68881	3.75197	0.867006	1.02697	0.322993	0.221708	3.49772	0.643089	0.0987357	0.707154	0.173669	0.344858	0.921614	3.33997	0.111359	0.134087	0.493304	0.80415	0.162717	1.08429	0.750197	0.751761	1.63174	0.0573454	0.172582	0.929652	0.871418	1.06023
PC(O-12:0/O-2:0)	NA	Lipids and lipid-like molecules	0.672417	3.29763	4.2405	0.688012	2.67958	0.816538	2.28107	0.140957	0.195978	0.414558	1.85677	0.288476	0.821951	3.95475	0.910656	0.835694	1.06534	0.532193	0.181788	1.21036	0.329021	0.417703	0.34928	0.0102181	2.38227	0.757502	0.00195751	1.20439	0.565821	0.684389	6.5957
Decanoyl-L-carnitine	HMDB0000651	Lipids and lipid-like molecules	0.0110627	0.052041	0.456576	0.177784	0.0137826	0.253559	6.88302e-06	6.78137e-06	0.00336477	0.483707	0.131717	0.0214037	0.0112861	0.00354729	0.0131302	0.00569255	0.00340765	6.68303e-06	8.45972	0.0782308	0.93601	0.221955	0.093539	0.0941284	14.3673	12.174	0.010938	0.305629	0.161427	0.927344	0.0905989
PC(O-14:1(1E)/0:0)	NA	Lipids and lipid-like molecules	0.793582	2.77821	4.67992	0.741938	1.87604	1.11546	2.63049	0.063368	0.192292	0.871394	1.90207	0.46091	0.775889	3.56903	0.942765	1.0683	0.897664	1.25441	0.400612	1.36474	0.667435	1.15334	0.834738	0.0881491	0.727822	1.11249	0.120668	1.03706	0.692575	0.729941	8.33934
Tetradecanedioic acid	HMDB0000872	Lipids and lipid-like molecules	0.922033	0.788114	0.946891	1.6264	2.39071	0.968788	2.21157	0.814	0.814678	2.61277	1.28002	1.01839	0.584207	0.944136	2.42276	0.932904	1.14827	1.0031	0.713091	1.66303	0.328628	1.28066	0.796771	0.313243	1.84842	3.29552	0.638	1.56571	1.78681	0.920092	2.64603
PC(16:0/0:0)[U]	NA	Lipids and lipid-like molecules	1.57509	0.273482	0.0293812	15.5669	0.184061	6.40839	0.395114	0.177961	0.189893	1.27883	0.972199	3.71322	0.727248	11.9471	2.19626	1.32559	0.243578	0.320058	3.16399	37.683	0.675991	0.757057	0.187935	1.46992	1.79446	0.661216	0.576574	1.131	14.8656	0.79983	2.52467
2,6 Dimethylheptanoyl carnitine	HMDB0006320	Lipids and lipid-like molecules	0.0175587	0.0609692	0.0231399	0.0134188	0.0589722	0.0231848	0.0218063	0.0853406	0.00462792	0.604581	0.387572	0.00801748	0.00682631	0.0388252	0.0410964	0.0400214	0.0324228	0.00748674	4.55317	0.00936101	5.86781	0.150066	0.0259958	0.319747	2.26306	9.11652	0.166523	1.01653	0.0316931	0.695134	0.0333069
PE(14:0/0:0)	NA	Lipids and lipid-like molecules	1.22371	1.3382	1.9203	1.72252	1.53024	1.64194	3.43762	1.01161	1.34834	0.704174	0.901832	0.355806	2.15329	2.20639	1.21053	1.33296	0.931878	1.11458	1.10993	1.93997	0.691535	1.56019	0.850457	1.57535	0.00360138	0.41603	0.0395419	1.23401	1.37416	1.03888	1.4115
Hexadecanedioic acid mono-L-carnitine ester	HMDB0000712	Lipids and lipid-like molecules	0.26077	0.142155	0.161579	0.252451	0.656411	0.0628937	0.301324	0.00884005	0.00878165	2.23461	1.03565	0.274634	0.0757469	0.0303886	0.272084	0.235479	0.0532489	0.0624695	3.19081	0.112334	1.76849	0.173488	1.72011	0.188551	3.86194	3.61229	0.0600347	4.32246	0.0850224	3.30632	0.596978
1-Hydroxy-2-(9Z,12Z-octadecadienoyl)-sn-glycero-3-phosphoethanolamine	HMDB0011477	Lipids and lipid-like molecules	1.36975	0.414534	0.209177	0.719382	0.345097	0.27252	0.689395	0.319781	0.309535	0.192768	0.174816	0.193004	1.9022	0.281793	0.521887	0.141169	0.192296	0.414606	0.408912	0.291653	0.0205511	0.129761	0.189501	0.16614	0.180832	0.144497	0.327134	1.97694	0.20118	0.188941	0.535936
LysoPE(16:1(9Z)/0:0)	HMDB0011504	Lipids and lipid-like molecules	0.494472	1.35002	0.820248	1.16661	0.767709	0.530878	2.46043	0.855621	1.61915	0.502872	1.40852	0.527248	1.68455	0.610278	2.77386	0.621692	0.677725	1.1561	2.09751	1.83268	0.393254	1.0941	1.94941	0.639963	0.0488107	0.476157	0.179332	0.988944	0.801687	0.911568	1.00314
9,10-DiHOME	HMDB0004704	Lipids and lipid-like molecules	0.610696	0.627768	0.466728	0.230275	1.26311	1.52714	4.51066	1.35002	0.330568	3.94668	0.461839	1.39401	0.192307	1.06288	4.64626	0.633357	0.337962	0.248248	1.06399	1.53006	0.0739972	0.197233	0.660437	0.169127	6.71747	4.9946	5.73734	0.746789	1.51715	0.23041	1.66865
PC(18:1(9Z)/0:0)	NA	Lipids and lipid-like molecules	2.74135	0.24818	0.687608	2.18841	0.820574	1.988	5.63104	0.293441	0.21059	0.23236	0.674409	7.73521	2.10268	0.596817	5.8168	0.637196	0.192332	0.283842	0.236613	2.49849	0.1304	2.40823	1.65599	0.139991	12.0163	2.21437	0.215485	4.94393	0.273905	3.98637	6.80073
Tetranor-12-HETE	HMDB0060055	Lipids and lipid-like molecules	0.901694	1.59443	3.97274	1.24965	3.13441	4.84778	2.08487	1.7956	0.486499	0.150962	0.384781	0.0982784	1.44363	1.74174	0.972528	4.5542	1.27303	0.895411	0.132278	1.65604	0.124594	0.260207	1.20512	0.12729	0.0932398	0.0752826	0.0798127	0.350618	1.6874	0.463523	3.92467
LysoPE(15:0/0:0)	HMDB0011502	Lipids and lipid-like molecules	0.938313	1.0849	1.31631	1.30921	0.757457	0.474103	2.3235	0.894531	0.737087	0.289897	0.919797	1.94	1.43781	2.28355	1.08875	0.821216	0.631756	0.703927	2.36444	1.54648	0.433442	1.13249	1.12088	0.564421	0.00587477	0.227353	0.0166904	0.785714	1.25033	1.82121	1.61754
Isovaleric acid	HMDB0000718	Lipids and lipid-like molecules	1.21817	1.05191	1.43701	1.16927	1.50175	1.19499	1.43005	1.40486	1.78907	1.77583	1.4649	1.32356	1.47632	1.34118	1.56639	1.6543	1.51304	1.11795	1.12049	1.30184	1.23072	1.25483	1.41865	0.654604	1.12166	0.969816	1.35194	1.4894	1.39875	1.25668	1.19735
Stearamide	HMDB0034146	Lipids and lipid-like molecules	1.47529	0.301312	0.211203	1.24073	3.91925	3.77474	0.405151	3.05012	0.263728	0.402937	3.69863	1.68689	0.393703	7.57274	1.13602	1.34962	1.33117	5.8738	0.506777	7.85341	3.49195	0.671326	0.446462	0.587694	0.111988	0.494711	0.00644181	0.690651	0.651516	0.747007	1.61971
15R-PGD2	NA	Lipids and lipid-like molecules	1.18737	0.696201	2.7587	1.52925	2.99862	1.31728	4.67341	0.286021	0.263375	5.47643	0.0886323	2.29849	0.425295	0.75755	4.74349	1.92255	0.457577	0.456661	4.60418	2.10278	1.34737	0.113091	0.824847	0.0587581	1.20044	0.783528	0.0384583	0.475942	1.85612	1.45348	2.76363
Pelargonate	HMDB0000847	Lipids and lipid-like molecules	1.74282	1.61347	0.856814	0.78275	1.16155	0.929092	0.816231	0.868724	0.739729	1.32818	1.19788	1.26723	1.6267	1.25817	1.56799	2.01247	0.985122	0.991326	1.01261	1.0123	0.926264	0.948322	1.20383	0.880803	0.910101	1.27514	0.859897	0.970321	1.40028	0.944188	1.0161
Dodecanamide	NA	Lipids and lipid-like molecules	3.91667	1.17925	0.782821	1.04334	0.771437	1.20248	0.908417	0.87573	0.726008	1.36253	0.936716	1.14198	0.75968	0.825568	0.869886	1.09479	0.79184	0.778558	0.867235	0.755332	0.860669	0.891398	0.898644	0.712789	0.804758	1.33646	0.743836	0.930843	0.725444	0.624978	0.86713
Dihydrosphingosine	HMDB0000269	Lipids and lipid-like molecules	1.50987	0.32904	0.137249	1.05401	3.67699	3.66588	0.417422	2.92099	0.248135	0.336993	4.05634	1.78067	0.439869	7.64238	1.13222	1.04593	1.43881	6.30647	0.5605	8.1862	4.12216	0.716122	0.501627	0.637758	0.128863	0.465845	0.0200371	0.759819	0.756441	0.799787	1.69592
Undecanoic acid	HMDB0000947	Lipids and lipid-like molecules	1.46762	1.02332	1.2667	0.768714	1.35086	2.01123	0.833175	1.13727	0.789006	0.82221	1.00124	1.3482	3.18467	1.03573	1.41685	1.24396	0.763907	1.84372	1.10775	0.783658	0.810899	0.832533	0.849324	0.831801	0.874119	0.801909	0.80251	1.0239	0.820785	0.750905	1.53809
16-Phenyl-tetranor-PGE2	NA	Lipids and lipid-like molecules	1.25559	1.2191	1.42357	0.583697	0.511924	0.851901	0.599233	0.629987	0.657999	2.40829	3.39869	1.33319	0.931895	1.99177	1.46514	1.3076	0.69422	1.00831	0.598254	1.25668	0.93326	0.529442	2.25334	1.18013	4.41577	1.09745	0.569085	1.10748	0.916202	3.21956	0.975444
alpha-CMBHC	HMDB0012798	Lipids and lipid-like molecules	3.88392	0.436112	1.93058	4.47118	1.29532	3.27714	3.36231	1.08531	0.691048	0.398047	2.03632	0.762999	0.266148	2.36432	1.55644	0.116669	1.60245	0.454951	0.390304	0.674887	0.0528667	0.281824	0.703101	0.264818	0.00422094	0.45026	0.00131905	0.551349	0.753048	0.0713666	7.36587
1-Linoleoylglycerophosphocholine	HMDB0010386	Lipids and lipid-like molecules	0.0190806	0.243548	2.1321	3.87709	4.19189	0.529351	3.771	0.0252668	0.0202438	0.754113	0.597005	8.91829	0.440747	0.141652	9.23724	6.53456	0.128695	0.102215	6.31431	4.54766	0.25483	2.56946	1.42267	6.48417e-06	12.6287	2.74152	6.4137e-06	1.36187	1.1328	5.36064	6.20409
PC(O-16:1(11Z)/2:0)	NA	Lipids and lipid-like molecules	1.37662	0.3518	0.105665	0.148418	0.982784	0.301493	0.36782	0.553016	1.25628	0.635078	0.271477	1.11969	2.01037	0.102187	1.13103	0.51719	0.315363	0.276844	1.74165	0.83928	0.189702	0.322736	0.331329	0.581912	1.39625	0.196392	1.75603	9.06885	1.09606	0.34962	1.06299
Ursodeoxycholic acid	HMDB0000946	Lipids and lipid-like molecules	1.45769	1.04016	1.61029	1.30806	4.61919	5.47292	4.18802	0.889496	0.375041	0.501839	0.605862	1.22228	1.1368	1.65759	1.03466	6.89129	1.57951	0.780249	1.49849	4.00839	0.392507	1.37201	1.70614	0.11911	0.0103366	0.0638101	0.0153595	0.325855	2.24678	1.78448	6.05721
16R-HETE	HMDB0004680	Lipids and lipid-like molecules	1.80927	2.50734	0.589397	1.14846	0.944219	3.94351	0.451263	0.754863	0.176646	3.15586	0.88913	0.248485	1.60016	0.8034	2.53617	1.4726	1.80848	2.09979	0.00632616	0.339316	1.18948	0.65755	0.887268	0.0949336	0.00644	0.146249	3.08614	2.40824	0.187149	0.0191613	0.475381
PE(18:0/0:0)	NA	Lipids and lipid-like molecules	1.19105	0.503624	0.32236	0.169099	0.840679	0.339747	0.833168	1.19508	1.08794	0.467308	1.30707	2.3841	1.38329	0.655368	3.00453	0.459741	1.4723	0.577839	2.64919	1.0096	0.219841	0.822864	1.13669	1.74986	0.796121	0.50758	0.545202	2.05543	2.47302	0.747931	0.961325
PE(18:2/18:2)	NA	Lipids and lipid-like molecules	0.692579	0.0520275	0.0801054	1.05409	0.252005	0.175224	1.65137	0.17727	0.0830783	1.07694	0.751851	6.76189	0.447782	0.111972	0.568415	0.172089	0.966183	0.330479	6.92243	0.678223	0.283893	0.175687	1.28287	0.492792	2.41599	0.164807	0.53845	0.519084	0.839292	0.0562797	0.127352
PC(14:0/O-1:0)	NA	Lipids and lipid-like molecules	0.555719	0.899011	1.22498	0.598276	1.35031	1.08044	0.80446	1.11634	0.610586	9.31488	1.24311	0.652491	1.63929	0.899895	8.10965	0.481921	0.79625	0.913355	1.26472	0.983063	0.417505	0.637932	0.839397	0.259092	0.231443	1.00527	1.12406	1.70397	0.656218	0.308185	0.520983
Cholesta-4,6-dien-3-one	HMDB0002394	Lipids and lipid-like molecules	1.26482	0.168653	0.738982	0.468705	1.36511	1.16454	2.21003	0.422794	0.81924	1.50112	0.691429	2.11678	0.550339	0.836131	2.29352	1.86302	0.762213	0.144138	2.16686	0.710226	0.252102	1.18766	0.557651	0.27448	0.178686	2.40683	0.00161874	0.678222	2.68767	3.23337	4.0991
3-Methyladipic acid	HMDB0000555	Lipids and lipid-like molecules	0.356356	0.359577	0.34853	7.30267	9.84784	0.636582	0.646528	0.285587	0.742116	0.508244	1.27512	3.12965	1.41903	0.166973	1.99445	0.911718	2.70733	0.076356	0.244727	1.58306	29.809	0.702077	0.784603	11.6007	0.860345	26.0365	4.09884	0.632752	1.28781	0.187061	0.874126
PE(17:0/0:0)	NA	Lipids and lipid-like molecules	1.64531	0.495874	1.01543	0.489288	1.01879	0.519581	1.08375	1.97955	1.14923	0.125431	0.739668	2.79228	2.32169	1.56519	2.66171	0.895567	0.486405	0.552029	1.19856	0.565131	0.40319	0.315302	0.845341	0.277161	1.01654	0.575704	0.157636	0.469353	0.597243	0.614721	0.69218
Oleamide	HMDB0002117	Lipids and lipid-like molecules	1.96823	0.24875	0.0321032	1.12579	0.805686	1.46321	1.1138	0.408614	0.0966507	1.53784	1.4064	6.7395	0.0707227	7.15156	1.34152	0.10235	2.78216	4.11651	2.21031	11.7857	0.730577	0.764351	0.728844	0.213274	0.196322	0.303614	0.16889	0.680853	1.78829	0.885978	0.738247
3-Isopropylmalic acid	HMDB0012156	Lipids and lipid-like molecules	0.519565	0.66766	0.32943	0.783352	2.12046	0.233859	1.39746	0.66214	0.848066	0.626125	1.28565	0.988682	1.11109	0.346946	1.26817	0.27387	0.38455	1.7399	0.526978	0.31838	1.68979	1.26338	0.386404	0.592611	0.410804	0.372944	0.250062	0.629022	1.40776	0.331969	0.654039
5,12-DiHETE	HMDB0001085	Lipids and lipid-like molecules	1.5362	2.46332	0.514247	1.56004	4.71843	1.08715	0.67973	4.98987	1.15323	1.13163	0.648543	0.502426	4.02345	0.193598	0.279632	0.418485	1.95447	0.0328924	0.334889	0.23924	2.3648	1.2254	0.35632	0.188459	0.237351	0.135482	0.0834579	0.117636	0.341219	0.111504	0.56135
Trans-Hexadec-2-enoyl carnitine	HMDB0006317	Lipids and lipid-like molecules	0.104251	0.0570944	0.021541	0.00497059	0.0416216	0.164716	0.705418	0.00677045	0.0208065	3.76921	0.663045	5.83959	2.20955	0.344904	3.1422	0.118445	2.27713	0.0274586	6.95251	0.628171	1.55059	0.461021	0.175933	0.693144	2.81773	3.53988	0.107108	3.15421	1.38456	5.1152	0.835203
2-Hydroxy-4-methylpentanoic acid	HMDB0000665	Lipids and lipid-like molecules	0.159615	0.0593105	0.0731087	0.043039	0.114027	0.260974	1.25561	0.14799	0.0464773	0.611481	0.121066	0.0528483	0.110315	0.223484	2.06869	0.116269	0.0829816	0.270991	2.12071	0.322093	0.825294	0.261701	0.106266	0.11851	4.3854	0.300816	0.753449	0.0433383	0.235593	1.0215	0.0563161
Octanoylcarnitine	HMDB0000791	Lipids and lipid-like molecules	0.0290901	0.00787771	0.368378	5.41328e-06	7.22456e-06	0.0159919	0.0110849	0.0222805	6.42475e-06	6.75278e-06	6.57194e-06	0.0202287	0.00891152	0.0122135	0.00755258	0.162439	6.28395e-06	0.0685105	2.352	0.0183426	0.107914	0.0203667	0.0128492	0.00508484	11.4821	6.3924	6.4137e-06	0.0218773	0.00618793	0.152227	0.00603636
PE(18:1(9Z)/0:0)	NA	Lipids and lipid-like molecules	0.39543	1.06978	1.18936	0.85497	1.34534	1.04673	0.786257	1.05029	0.66423	0.95645	1.31162	0.682965	1.49868	0.954664	7.16344	0.711146	0.764647	0.873758	1.19273	0.92886	0.389656	0.694608	0.942001	0.304527	0.177668	0.278474	1.07663	1.55859	0.654988	0.310201	0.528735
Taurocholic acid	HMDB0000036	Lipids and lipid-like molecules	0.0169203	0.0055675	0.00962096	0.00161786	0.0347503	0.0323467	0.00687792	0.00146637	0.00293694	0.00854752	0.00781771	0.501992	0.0156833	0.24945	0.014414	0.573298	0.00336276	0.00460854	0.383059	0.145801	0.0203754	0.00862749	6.00637	0.0938964	11.6596	0.777298	0.00334016	0.0943637	0.029715	1.07277	0.0214019
Docosatrienoic Acid	HMDB0002823	Lipids and lipid-like molecules	0.635852	7.90707	2.58183	1.41262	0.202648	1.44449e-05	0.0515604	0.101958	1.38891e-05	0.220849	0.555799	1.23996	1.16867	0.764053	0.418955	2.21993	0.746833	0.0226158	0.627853	0.685589	0.110637	0.0111938	1.61803	1.48504e-05	1.46578e-05	1.44859e-05	0.0143219	0.358162	3.42059	1.42853e-05	0.0212994
9-HODE	HMDB0010223	Lipids and lipid-like molecules	6.54495	0.505156	0.650974	0.66223	1.72139	3.07399	1.5405	1.01294	0.627339	1.04286	0.597138	1.37653	0.600852	0.702928	1.49685	1.58356	1.02808	0.534432	1.01103	1.39013	0.371821	0.572046	1.03961	0.286624	1.75113	0.502169	4.05199	1.06138	1.97007	0.793751	1.69258
2-Hydroxystearic acid	HMDB0062549	Lipids and lipid-like molecules	1.05582	1.2753	0.377957	1.63841	0.886535	7.43083	0.180694	0.979883	0.462553	1.95144	0.465799	0.730477	0.183733	0.395165	3.06799	1.01448	2.8093	1.1697	0.380393	1.9952	0.594826	0.752484	2.14559	0.0224265	0.909015	0.165494	0.493632	2.43061	0.486942	0.143561	0.462229
2-hydroxyhexadecanoic acid	NA	Lipids and lipid-like molecules	0.451551	0.64689	0.160405	0.731859	0.184117	3.27192	0.249476	14.1611	0.591631	1.67219	0.899797	0.36046	0.849063	0.326191	1.60457	4.39355	0.968483	1.35488	0.498822	0.874852	0.355208	0.294058	3.05463	0.0540037	0.222896	0.216785	0.331928	1.46632	0.502177	0.182253	0.394328
Sebacic acid	HMDB0000792	Lipids and lipid-like molecules	7.19203	0.420723	1.73039	1.35254	3.41795	4.93423	2.02267	0.796201	3.00793	0.898664	1.03558	0.219237	13.9019	0.8011	5.07774	2.2418	1.16027	1.94289	0.228684	2.25635	0.37741	0.595839	2.41673	0.189603	0.233608	1.07402	0.111428	0.810417	2.25152	0.505158	0.814737
12-oxo-ETE	HMDB0013633	Lipids and lipid-like molecules	0.0775333	0.00964424	0.0259756	0.353563	0.0366049	0.0734323	0.0126577	0.00132234	0.00317673	2.1938	3.47719	0.0306933	0.0680699	0.0076501	0.266628	0.157278	0.0234903	0.0526616	0.00799188	0.0169301	7.05038	0.00906067	0.0288612	0.00251686	0.0042472	0.00805832	0.233722	0.078922	1.85678	0.00846082	3.46288
(+)-Isostearic acid	HMDB0031066	Lipids and lipid-like molecules	1.44889	0.992623	2.58179	9.63123	1.14962	1.3093	1.7864	1.57086	4.48482	1.10649	1.01032	1.43862	0.763381	1.40651	1.26599	0.655391	0.799187	0.918848	0.137255	1.09611	0.587103	1.05738	1.69576	0.846191	2.05569	1.15247	1.01758	1.52719	2.95642	1.63473	1.27487
Glycocholic Acid	HMDB0000138	Lipids and lipid-like molecules	0.0316896	0.00598218	0.00376486	0.00223862	0.141559	0.616945	0.00913768	0.00844839	0.00547143	0.0393837	0.0133868	0.0309286	0.0447451	0.827426	0.035988	0.591462	0.0132755	0.0140202	0.332303	0.164889	0.0277901	0.0570613	12.6504	0.190511	5.29114	0.240224	0.00444137	0.0821311	0.0304871	0.160837	0.0198609
Linoleamide	HMDB0062656	Lipids and lipid-like molecules	1.7171	0.269394	0.00707279	2.10996	0.688542	3.14934	2.02115	1.31814	0.0746105	0.580113	1.9589	1.82144	0.0740955	2.98149	0.798221	0.0491262	1.14148	0.203355	4.95009	8.92311	4.36592	5.67156	0.0676197	0.058442	0.940835	0.382297	0.699841	0.37107	0.31157	0.42241	0.241208
Methylsuccinic acid	HMDB0001844	Lipids and lipid-like molecules	1.97142	4.59257	2.39522	0.523865	2.572	3.55876	0.421191	3.20599	1.95543	0.619471	1.2357	0.658465	0.338593	2.54373	1.63412	1.10763	0.729204	0.8692	1.53105	0.769686	0.80906	0.606779	1.09521	0.455816	0.347231	0.317089	0.13718	1.32155	0.646541	0.470504	0.875781
4-Trimethylammoniobutanoic acid	HMDB0001161	Lipids and lipid-like molecules	0.616011	0.253269	0.0383358	0.587367	0.34657	0.299892	1.6615	0.652329	0.105109	0.733731	1.50143	1.1069	1.08416	0.656345	0.784249	0.316677	0.629485	1.01418	0.448568	0.448665	1.5146	0.923669	0.635544	0.660226	0.062063	0.715769	0.125069	0.82817	0.627744	1.29269	0.910257
17-Hydroxyprogesterone	HMDB0000374	Lipids and lipid-like molecules	0.566964	1.86917	2.36943	4.21523	5.10668	1.58992	1.98767	0.352814	0.255819	0.994828	0.632742	0.138588	2.6158	0.627487	0.237412	3.60171	0.929601	1.02445	0.145441	0.486953	0.217906	0.173233	0.133378	0.245867	0.0944621	0.624385	0.0148577	0.962785	1.23986	0.204242	0.777286
PGD2	HMDB0001403	Lipids and lipid-like molecules	1.22617	1.14795	1.21278	1.20028	1.69027	1.36719	1.17133	0.827507	1.22618	1.07358	1.06494	0.973	1.25557	1.36071	1.45025	1.14795	0.844799	1.13278	1.11642	1.00824	0.95947	0.870396	1.22886	0.703628	1.32554	1.24169	1.48564	1.48981	1.5467	0.938719	1.6168
PGI2	HMDB0001335	Lipids and lipid-like molecules	2.72344	0.545667	0.898208	0.583006	0.831886	1.81563	6.27507	0.584859	0.0993365	3.27404	3.1025	2.34693	0.419607	1.52678	9.24342	1.17248	0.376757	1.74109	2.53578	2.85788	0.395555	0.845934	0.838283	1.18666	1.73014	0.687116	0.240742	1.07129	1.15641	0.683313	2.51395
Adrenic Acid	HMDB0002226	Lipids and lipid-like molecules	0.789036	2.12549	0.324806	0.695841	0.107692	1.20478	0.951568	0.0611303	0.0765313	2.44037	3.76191	4.76062	0.155934	0.363922	2.64025	0.753887	1.77277	0.633193	2.30025	3.99495	0.452468	0.200895	2.35044	0.556005	0.115398	0.374378	0.239714	4.28464	1.72167	0.355864	0.839896
PE(16:0/0:0)	HMDB0011503	Lipids and lipid-like molecules	1.30379	0.734954	1.12259	1.08435	0.892578	0.488561	1.94561	1.34636	0.9398	0.482013	0.980318	0.70066	1.67045	1.57404	1.70878	0.787728	0.851042	1.1798	1.18008	1.13627	0.739878	1.03428	1.44948	0.931035	0.104443	0.723383	0.292697	1.26611	1.13895	0.635026	0.607405
Glycochenodeoxycholic acid	HMDB0000637	Lipids and lipid-like molecules	0.387271	0.0717656	0.0171779	0.0477335	1.12075	5.95756	0.0352051	0.0425869	0.133339	0.0206509	0.0459346	0.0218645	0.871502	4.32699	0.343471	3.05233	0.119736	0.137327	1.16738	0.989322	0.226568	0.0752943	34.8447	0.194	8.45105	0.0738464	0.00137074	0.152132	0.48961	2.5301	0.0196912
LysoPE(16:0)	NA	Lipids and lipid-like molecules	0.440464	0.138773	0.218946	0.140158	0.899963	0.673102	0.667051	0.236425	0.116183	1.00301	1.03002	4.97692	0.279523	0.205036	1.1368	0.971755	0.385387	0.186234	6.17632	1.91207	0.407636	0.550002	3.00268	0.305411	6.95749	0.555757	0.211984	0.834893	1.9029	0.509177	0.827968
Oleic Acid ethyl ester	HMDB0034451	Lipids and lipid-like molecules	0.760114	0.831763	0.520534	1.08235	2.53233	1.67536	0.271285	0.311653	0.616904	0.689095	1.64455	1.31305	0.539531	1.02283	3.44661	0.644314	6.5154	0.782366	0.585327	1.59416	0.654636	0.22949	2.69562	0.0281239	1.53295	0.147453	0.380039	2.31026	0.644607	0.783976	0.480337
2-Linoleoyl glycerol	NA	Lipids and lipid-like molecules	3.45951	0.040219	0.126015	0.998846	1.60354	0.902289	0.326346	0.1268	0.905468	0.173482	0.0182496	0.0173442	3.03271	0.250848	0.779785	0.201837	1.15876	0.446146	0.0432054	0.21074	0.0736135	0.0252065	5.11244	0.0332365	0.377961	0.0221691	0.323678	0.830128	0.575913	0.189037	0.431853
Cholesterol sulfate	HMDB0000653	Lipids and lipid-like molecules	0.872169	1.04126	1.96847	1.06592	1.87294	1.65456	1.01964	0.720553	0.824765	1.17921	1.1001	0.927915	1.12185	1.59386	1.16241	1.02982	0.620253	0.874874	1.00801	1.14729	0.784188	0.930355	0.765065	0.785588	0.983055	1.26364	0.796455	1.76577	1.69726	0.86873	1.85498
Cholic Acid	HMDB0000619	Lipids and lipid-like molecules	0.0180493	0.00515108	0.00474414	0.044621	0.0659315	0.27098	1.07123	0.0114374	0.00815956	1.03796	0.420569	3.65307	0.0127687	0.0791049	0.487615	0.126321	0.0268937	0.0372911	3.76757	0.686082	0.341648	1.86061	1.01225	0.308185	2.70238	1.27546	0.268173	0.495758	1.19342	2.25058	0.10314
Palmitic acid	HMDB0000220	Lipids and lipid-like molecules	1.69958	0.99484	1.36245	1.20365	1.84372	1.18885	0.821609	0.572108	1.04433	0.62979	0.780293	0.714151	1.28655	1.5619	2.21476	1.34074	1.11271	0.926582	1.10388	0.633231	0.929899	0.72758	0.913811	0.300097	1.2458	0.958552	0.989591	1.50924	1.41109	0.528345	1.50163
PC(22:4(7Z,10Z,13Z,16Z)/18:2(9Z,12Z))	NA	Lipids and lipid-like molecules	6.38568e-06	6.936e-06	6.44451e-06	0.000819347	0.00412574	0.0840336	1.0139	6.78137e-06	6.42475e-06	0.90514	0.232647	6.17675	6.75348e-06	0.00380535	0.318144	0.0224789	0.000226348	6.68303e-06	6.20814	0.528887	0.136167	2.16906	0.959994	0.111671	4.17629	1.16534	0.0830505	0.331976	1.17478	3.16573	0.0165111
Palmitic amide	HMDB0012273	Lipids and lipid-like molecules	4.22744	1.14357	0.553106	1.32932	0.519098	1.265	0.962025	0.604302	0.654179	1.65535	0.999204	1.47519	0.677403	0.82144	0.852673	1.13952	0.835422	0.751997	0.920362	0.672651	0.912474	1.13356	0.873715	0.63468	0.909509	1.41324	0.705587	0.977253	0.61046	0.573458	0.97133
Arachidonic Acid	HMDB0001043	Lipids and lipid-like molecules	5.39354	0.399304	0.352891	0.271677	0.334411	2.48276	1.10111	0.150004	0.464641	2.07286	0.336557	7.36498	0.221098	0.316766	1.19753	0.472223	0.860548	0.360611	1.11162	0.74143	0.442936	0.474556	0.900552	0.548892	0.987888	0.954529	0.125614	0.824217	1.29292	0.541699	1.23653
Decanoic acid	HMDB0000511	Lipids and lipid-like molecules	0.59713	0.636841	0.491291	0.297895	0.765296	0.809824	0.433682	10.3342	0.380529	0.369468	0.3688	0.561625	1.18232	0.656607	1.22194	1.28624	0.359625	0.604352	0.327954	0.322087	0.317067	0.375612	0.440981	0.309416	0.382935	0.332249	0.365942	0.352476	0.490339	0.31766	0.480744
Nervonyl carnitine	HMDB0006509	Lipids and lipid-like molecules	1.86347	2.25031	1.69032	1.00285	1.67885	0.128014	2.47747	2.32636	1.89498	5.12801	1.72589	1.09163	1.26403	1.05182	1.48057	1.36425	1.19273	1.24184	1.45178	3.00327	1.01862	1.10789	0.605029	1.48812	1.36685	0.940945	1.44618	1.35833	2.61076	1.47449	1.38353
10Z-Nonadecenoic acid	NA	Lipids and lipid-like molecules	0.285024	0.224175	0.261807	0.0841475	0.505853	1.69504	0.254805	0.387637	0.219189	0.0994017	0.829548	0.564168	0.609924	1.10183	2.01219	3.09926	0.565507	0.944973	0.215721	0.592767	2.92744	0.323147	0.362094	0.0339746	0.351077	0.437637	0.445619	0.418127	0.628822	0.10093	1.26252
Deoxycholic Acid	HMDB0000626	Lipids and lipid-like molecules	0.294719	0.160839	0.248095	0.159038	0.560628	1.08016	5.46501	0.171182	0.084206	3.67377	2.27071	5.35254	0.214114	0.210983	4.33435	1.62857	0.317007	0.164867	6.60436	2.09238	2.02464	1.10659	0.536963	0.829801	0.128451	0.178095	0.00469827	0.938415	1.74856	2.99109	5.03338
Lithocholic acid	HMDB0000761	Lipids and lipid-like molecules	1.02447	1.23051	3.67987	0.937237	2.94736	6.1123	1.98815	1.4642	0.448591	0.00380492	0.309685	0.00560614	1.49701	1.5385	0.718923	4.04351	1.1931	0.891828	0.034112	1.74593	0.005859	0.158221	1.20739	0.0369225	0.00303763	0.00295593	0.00389176	0.255162	1.48878	0.492776	4.02723
Myristic acid	HMDB0000806	Lipids and lipid-like molecules	0.372382	1.00489	1.21666	0.273536	1.32932	1.94794	0.248733	0.391396	0.504722	0.240445	0.247597	0.413782	1.40572	1.35791	0.522018	2.29829	0.269767	1.23205	0.255451	0.31283	0.336983	0.434006	0.355165	0.160213	0.0918803	0.105148	0.0921807	0.29123	0.292463	0.173587	1.0142
PGH1	HMDB0013041	Lipids and lipid-like molecules	0.91793	0.145357	0.925116	0.447781	1.12017	4.68988	7.47967	0.22431	0.279232	5.89671	0.5329	1.21561	0.310099	0.643875	2.1929	0.839676	0.384935	0.654753	1.59854	1.9425	0.0495614	0.214909	1.40838	0.19623	0.504358	3.06314	13.7595	0.870985	1.50784	0.405387	2.66789
Androsterone sulfate	HMDB0002759	Lipids and lipid-like molecules	0.222986	0.204664	9.02366	0.0644916	12.7983	0.389333	1.37116	1.13612	0.074417	2.19065	0.527153	0.114127	0.0845314	0.87296	1.25243	0.159272	0.0435217	0.451363	1.50016	1.059	0.196492	0.837422	0.103516	0.0669482	0.0264519	0.0783882	0.00766291	0.0318853	3.30436	0.546285	0.204232
Palmitoleic acid	HMDB0003229	Lipids and lipid-like molecules	1.78481	0.419578	0.61063	3.18217	0.335225	4.28821	0.452557	0.300662	0.425768	1.6277	1.84193	0.355319	2.30111	6.66764	0.638193	0.602763	3.3723	0.629976	1.88381	0.418009	1.80762	0.273407	1.48908	0.63156	1.37079	1.11976	0.126892	0.80733	0.340397	1.75247	2.17281
(+)-12-methyl myristic acid	NA	Lipids and lipid-like molecules	1.19885	0.929133	2.78906	0.77218	3.45385	2.59507	1.13377	1.23355	0.952802	0.154856	0.749973	0.995402	2.27354	1.95753	1.34183	4.37624	0.403826	2.27886	0.696723	0.908169	0.989094	0.467714	0.29251	0.248698	0.00727479	0.183806	0.00529109	0.656733	0.593908	0.472857	2.09788
L-carnitine	HMDB0000062	Lipids and lipid-like molecules	0.604069	0.125579	0.122279	0.30856	0.313946	0.139626	0.283832	0.247674	0.088515	0.370819	0.255569	0.313709	0.436073	0.125944	0.205743	0.307398	0.14345	0.101068	0.747546	0.230489	0.573257	0.232925	1.71626	0.128532	3.32599	0.430783	0.0864313	0.5372	0.432844	0.534688	0.315212
Traumatic Acid	HMDB0000933	Lipids and lipid-like molecules	4.4292	2.23995	4.28728	1.59684	3.3957	0.506771	2.09991	0.933421	0.64613	0.547218	1.48989	0.146548	4.99641	2.01035	1.39421	1.88763	0.931041	1.09096	0.260122	0.547055	0.664377	0.427009	1.04602	0.149544	0.159423	0.0567	0.0115763	0.822553	0.722661	0.132389	0.979569
9-Methyluric acid	HMDB0001973	Nucleotides and analogues	0.602797	0.656037	1.98213	0.186197	3.44831	1.10053	2.87637	0.559484	0.210621	0.777465	0.901928	0.28632	1.48108	0.0761342	3.09045	0.226347	0.994397	1.16085	0.225838	0.884987	0.931269	1.21612	4.71271	0.402212	0.317047	4.22536	0.101488	3.64778	0.897484	0.398518	3.54115
6,8-Dihydroxypurine	HMDB0001182	Nucleotides and analogues	0.961189	0.6083	1.25903	0.668567	2.71055	2.03134	0.81759	2.15863	1.50331	0.138804	0.695097	1.9372	2.38944	1.14816	0.684394	2.07807	0.668537	1.43799	0.616218	1.36452	0.227433	0.602308	0.74089	0.115856	0.102645	0.0933122	0.0337189	0.405882	0.562425	0.345232	0.413204
Deoxyuridine	HMDB0000012	Nucleotides and analogues	0.186691	0.258545	0.993017	0.0534635	0.481503	1.93401	0.10532	0.481637	0.44299	0.0697388	2.67372	1.81883	6.01975	0.755694	0.421813	6.64598	0.0785623	0.473066	0.116082	1.38549	0.131429	0.154041	0.410652	0.0625094	0.116488	0.118531	0.020117	2.11927	0.0678965	0.223042	0.0949216
Thymine	HMDB0000262	Nucleotides and analogues	0.625978	0.31672	0.743921	0.184902	1.09179	3.34889	0.369754	0.888816	0.777927	0.260186	0.536588	2.85687	2.8549	0.887981	1.03466	1.93173	0.400777	1.05998	0.565359	1.03693	1.51253	0.669722	0.352449	0.234989	0.276155	0.251283	0.223887	0.381779	0.238298	0.688144	0.387873
8-hydroxy-2'-deoxy Guanosine	NA	Nucleotides and analogues	1.90816	0.831554	1.22221	0.707627	0.28679	0.308789	0.817191	0.956836	0.190404	0.158646	0.925954	1.93986	2.75299	3.43516	0.309014	1.26525	0.329682	0.309068	0.896774	1.06442	0.163221	0.0931621	3.72832	0.201121	0.146223	0.12707	0.00548894	3.89737	0.838564	0.773284	0.357151
8-Hydroxy-7-methylguanine	HMDB0006037	Nucleotides and analogues	0.153048	0.0739239	3.42456	0.441476	2.1533	1.71829	0.600635	0.101158	0.551819	0.437976	0.554104	0.41261	0.037541	0.106403	1.22714	0.0756905	0.269287	1.28187	0.345916	0.538658	0.854381	0.466897	0.480477	0.256583	0.986595	1.1382	0.0667536	0.267536	0.484755	0.764438	1.71864
Deoxyguanosine	HMDB0000085	Nucleotides and analogues	0.201218	0.286895	1.51572	0.251532	0.378434	2.99977	0.202549	1.00931	0.415083	0.55218	3.50186	1.07208	5.31559	1.77916	0.424864	5.29071	0.0487208	0.611105	0.412615	1.16286	0.147689	0.147777	0.421311	0.0481492	0.0099548	0.207529	0.0445232	3.00354	0.189635	0.339788	0.104367
Deoxyinosine	HMDB0000071	Nucleotides and analogues	0.257069	0.308341	0.825802	0.107632	0.509628	4.25667	0.162562	0.534777	0.691097	0.0935575	1.90569	1.60088	8.73393	1.04805	0.233699	5.67827	0.130596	0.882111	0.201065	1.34743	0.0609608	0.234616	0.336798	0.0897939	0.0282936	0.15866	0.00678266	1.57979	0.115509	0.292705	0.0930933
Xanthan	HMDB0029923	Nucleotides and analogues	1.2287	1.39285	1.19915	1.05469	1.36383	1.12146	1.27314	1.2952	1.24306	1.37021	1.29912	1.17822	1.21306	1.25679	1.31875	1.3867	1.15133	1.34265	1.20319	1.19538	1.31902	1.20608	1.32245	1.22986	1.13764	1.31825	1.24645	1.21968	1.24585	1.1097	1.1227
4-Amino-5-hydroxymethyl-2-methylpyrimidine	METPA0166	Nucleotides and analogues	0.154368	0.170782	1.3286	0.844796	1.33573	2.05614	1.79781	0.202521	1.28919	0.880327	0.891265	1.56405	1.07212	3.74003	1.77915	5.26908	1.15334	1.02408	0.301195	1.46692	3.39571	1.13628	0.986807	1.06138	1.03629	0.363085	1.37824	1.38849	1.30936	0.250747	0.91469
Guanine	HMDB0000132	Nucleotides and analogues	1.02096	0.587185	1.94773	0.361384	0.399774	2.29376	0.52361	1.07849	0.478026	0.184832	2.66029	1.80822	3.84758	3.0551	0.498444	3.76966	0.212351	0.599819	0.87547	1.20715	0.220128	0.176508	2.05711	0.146535	0.112488	0.23251	0.0183949	3.41505	0.500235	0.611442	0.290941
Thymidine	HMDB0000273	Nucleotides and analogues	0.560551	0.363275	1.03737	0.345107	0.446321	2.8223	0.307674	0.908057	0.519173	0.283954	3.10721	1.48474	7.10301	1.16942	0.326442	5.88743	0.12887	0.694286	0.322845	1.89011	0.244913	0.483212	0.530502	0.27976	0.0190323	0.28097	0.0115823	1.95207	0.279247	0.66286	0.145938
4-Pyrimidine Methanamine	NA	Nucleotides and analogues	0.821597	1.212	1.64835	1.01331	1.11635	1.21155	0.553448	1.32266	1.36277	1.08129	1.25219	1.32874	2.03773	2.7817	1.38249	1.71039	1.22231	1.40475	1.30015	1.1891	1.8861	1.22467	1.34497	1.35796	1.226	1.65009	1.06434	0.732839	1.28491	1.76911	1.28057
Nicotinamide	HMDB0001406	Nucleotides and analogues	0.304249	0.364095	0.322225	0.278198	0.383273	0.322786	0.338319	0.344667	0.296959	0.0524126	0.200308	0.19423	0.369094	0.280367	0.280058	0.334095	0.317256	0.368294	0.994248	0.47138	0.125487	0.326376	0.0632796	0.401285	0.241258	0.291989	0.379064	0.0901724	0.0228718	0.876082	0.233226
1-Methylxanthine	HMDB0010738	Nucleotides and analogues	1.41395	0.078163	2.21164	1.07356	8.4061	3.08991	6.29389	2.16269	1.79305	0.679136	1.09432	0.972513	0.736141	0.0169547	1.00667	0.0866227	0.656118	0.753463	1.14445	0.850817	0.337111	1.32376	1.40739	0.178623	0.0258674	0.500463	0.0277872	0.428503	3.50952	2.20314	2.82625
N4-acetylcytidine	HMDB0005923	Nucleotides and analogues	0.385475	0.5166	0.255619	0.181196	0.199816	0.0811694	0.2159	0.206758	0.178683	0.18584	1.36218	0.120846	0.328961	0.17902	3.74258	0.549179	0.291265	0.328293	2.09024	0.408221	0.0809436	0.162055	0.146919	0.374687	0.0477227	0.0276471	6.4137e-06	0.118981	0.214363	0.0914066	0.0977657
Uridine	HMDB0000296	Nucleotides and analogues	0.729534	2.62875	0.644272	0.22847	5.59977	2.63965	0.955985	0.791305	0.73465	1.87605	3.01879	1.12371	4.77718	0.412109	1.59091	0.765062	0.373631	2.50294	1.1261	0.447695	1.11325	0.598881	10.1343	0.355765	5.54418	1.31419	0.36173	3.14125	0.529503	0.307046	2.50486
1,7-Dimethyluric acid	HMDB0011103	Nucleotides and analogues	4.40068	0.404665	0.122341	8.54209	10.3534	2.27929	10.292	0.087532	0.0327209	0.0676993	0.528841	0.0600801	3.05296	0.0655267	2.50958	0.107779	1.23064	0.257459	0.0987331	0.0736412	0.492635	0.0536384	12.7071	0.0417266	0.107247	6.00517	0.0328352	1.65415	2.24609	1.04783	2.85582
Adenosine	HMDB0000050	Nucleotides and analogues	0.860037	1.85506	1.00466	1.64871	0.806703	1.04513	1.26729	1.67348	0.506525	2.79328	0.254901	0.328669	0.616572	0.655919	0.362868	0.523006	0.304536	0.561231	0.801182	0.51624	1.04894	0.876622	0.508048	0.487957	0.0435643	0.0524304	0.0232344	0.446412	1.36336	0.314008	0.490904
Xanthosine	HMDB0000299	Nucleotides and analogues	0.495318	0.497049	0.465835	0.371319	0.110455	0.0775215	0.205493	0.336167	0.322933	0.0910441	0.243214	0.169158	23.7826	0.342632	0.104117	0.659778	0.273709	0.0367956	0.182573	0.553969	0.0778614	0.0334535	0.525192	0.115009	0.56674	0.11438	0.326767	0.273882	0.142793	0.185171	0.0975202
Inosine	HMDB0000195	Nucleotides and analogues	3.4512	1.30142	0.98702	3.0594	0.241538	1.17009	1.796	0.67893	0.639141	0.520559	0.629137	1.68016	1.19381	2.11026	0.104503	1.49466	0.899397	0.318295	1.70487	1.24913	0.108128	0.0312738	3.10145	1.43482	0.205646	0.599581	0.00313365	2.58197	1.21885	1.68415	0.786908
Orotic acid	HMDB0000226	Nucleotides and analogues	0.0403056	0.00574488	0.101519	0.101833	0.236588	0.167687	0.324814	0.193941	0.0564668	0.625337	5.32623	1.1203	0.238775	0.0907611	0.376555	0.0899559	0.149083	0.247697	0.415257	0.350444	7.96418	3.10241	0.449892	0.269127	0.114788	20.4309	2.34754	0.148369	0.752159	0.117949	0.171559
Uracil	HMDB0000300	Nucleotides and analogues	3.71295	1.28246	0.9757	1.38876	1.40902	2.50113	0.923157	2.39691	0.472868	1.54886	3.16821	6.23879	2.79057	3.20637	0.862589	2.82774	1.46462	1.8434	1.5304	3.47059	1.14514	1.26029	3.34709	0.633207	0.756124	0.300385	0.841133	2.65152	2.27788	1.158	1.0963
Hypoxanthine	HMDB0000157	Nucleotides and analogues	1.54198	0.593708	0.493251	0.664343	0.876033	1.29279	1.59547	1.82049	1.45078	0.68374	0.19996	1.05163	0.715369	1.34603	0.849592	0.626647	1.32201	1.71197	0.441671	1.45319	0.607613	1.29534	0.897528	0.581719	0.402363	0.352416	0.101755	0.506867	1.40359	0.801322	0.927889
Guanosine	HMDB0000133	Nucleotides and analogues	2.19156	0.987305	1.59601	0.753919	0.382966	0.38109	1.05248	1.24837	0.259182	0.231068	1.01865	2.38203	3.00949	4.22174	0.414022	1.49806	0.44899	0.416033	1.18546	1.36846	0.465223	0.143341	4.40453	0.271629	0.223745	0.192561	0.0162413	4.70607	1.11433	0.913771	0.45851
1-Methyluric acid	HMDB0003099	Nucleotides and analogues	0.417239	0.0210116	1.09287	0.153933	1.95977	0.594522	1.65133	0.360235	0.115815	0.306176	0.539362	0.254001	1.0471	0.0390334	1.69298	0.116852	0.632388	0.723806	0.185056	0.831494	0.498782	1.06031	2.53392	0.244628	0.251041	1.78894	0.0663194	2.31571	0.660946	0.412523	2.86182
Allopurinol	HMDB0014581	Nucleotides and analogues	1.39305	0.612188	0.531147	0.690924	0.864049	1.32725	1.54205	1.80099	1.49818	0.707513	0.19284	0.965547	0.694914	1.33504	0.79886	0.584885	1.32282	1.51898	0.40052	1.38811	0.551749	1.28858	0.821269	0.535107	0.36187	0.338646	0.0939663	0.517024	1.37291	0.855258	0.905284
Adenine	HMDB0000034	Nucleotides and analogues	0.457316	1.52796	0.430893	0.439443	1.67682	1.47835	0.708577	1.65217	0.486527	1.15569	0.37845	0.409953	0.45014	0.300372	2.94716	0.268439	0.214392	0.983612	0.298417	0.386071	4.77672	17.2487	0.227385	0.158538	0.391057	0.444828	1.23046	0.20137	0.522759	0.280583	0.575212
Xanthine	HMDB0000292	Nucleotides and analogues	0.832386	0.524574	1.01303	0.620664	2.09547	1.83065	0.639778	1.6138	1.02589	0.106743	0.66857	1.51733	1.75328	0.896183	0.651904	1.52549	0.575082	1.14452	0.535433	1.42669	0.163745	0.471119	0.681688	0.104601	0.119314	0.0870185	0.0319431	0.389985	0.516969	0.415922	0.38254
Uric acid	HMDB0000289	Nucleotides and analogues	0.032872	0.176865	0.426393	0.030005	0.284906	0.110181	0.0524049	0.074509	0.0526682	0.0327448	0.373947	0.147732	0.4697	0.108491	0.251268	0.600399	0.117874	0.0967613	0.0504972	0.303363	0.0374467	0.107466	0.234343	0.0569421	9.38506	0.0658582	0.257804	0.246032	0.0493338	0.0338825	0.0572507
S-Adenosyl-methionine	HMDB0001185	Nucleotides and analogues	3.00032	0.454697	0.326968	1.64028	0.139755	0.0600503	2.07693	2.84375	0.178488	0.977966	0.743898	3.524	0.253792	2.11726	0.350287	0.00767361	2.23056	1.0747	1.65143	3.38706	0.228306	4.20031	0.146999	1.04742	0.42633	0.637982	0.0486555	0.724242	6.077	6.3851	2.66533
N-docosanoyl taurine	NA	Others	0.0365653	0.0486383	5.88371	0.0453971	9.73622	0.151809	19.0781	9.5215	0.025674	0.0679066	3.04678	0.0168783	0.141609	0.00238595	72.5684	5.00312	0.0283359	0.0711665	0.0933195	0.0358816	0.0351502	0.0295171	0.0590513	0.0391082	0.109014	0.0282623	0.0901412	1.0319	0.700978	0.0107739	0.0203964
Taurine	HMDB0000251	Others	1.01171	0.0127121	0.137189	0.0982625	8.35253	0.00679263	0.180308	0.0255179	0.00685473	0.0596547	0.0670788	6.05115	0.116708	0.0253236	0.0155943	0.180866	0.0682655	0.160107	4.30325	7.49101	6.98002	0.0402326	0.619076	0.270949	0.0713091	2.7882	0.132492	3.3461	1.87903	2.8466	0.0392118
1-Methyl-5-imidazoleacetic acid	HMDB0004988	Others	1.98581	3.56062	1.5626	1.56407	2.68917	0.33045	1.21555	0.117084	0.740034	1.30736	0.0736474	5.19243	1.58912	0.273262	0.227983	0.221279	0.723267	3.76524	1.686	0.23917	0.74656	1.02024	1.38959	0.0845832	0.125547	0.0959018	0.240795	0.453721	0.52617	0.732722	1.98191
Biotin sulfone	HMDB0004818	Others	0.0163975	0.00719652	0.0118797	0.0216412	7.22456e-06	0.0313916	0.00832514	0.0135825	0.012971	0.00289327	0.038991	0.00305541	0.00296254	0.0144608	0.00416092	0.010308	0.00633813	0.00756057	0.0035109	6.14262e-06	0.00310374	0.00661566	0.00620777	0.0120727	0.00680345	0.00275226	0.00713417	4.46781	0.00327719	0.00938155	0.00614599
alpha-Linolenoyl ethanolamide	HMDB0013624	Others	0.517924	0.0677538	0.00838152	0.628266	0.107364	0.607229	0.30791	1.14946	0.173365	0.5648	2.23053	15.8879	0.0201628	1.54715	3.1726	0.0681286	1.66443	0.698783	4.99956	0.776254	3.50938	0.104492	0.568175	0.0614867	8.2304	2.56915	0.635791	0.372891	0.729277	0.309551	0.433322
Stearoylethanolamide	HMDB0013078	Others	0.368597	0.697156	0.00677923	1.97172	0.181949	1.25949	0.725132	0.00421489	0.290263	1.95427	2.07219	3.42761	6.75348e-06	0.609252	3.37117	0.218787	1.28512	1.48623	1.4715	3.14629	0.953868	1.04045	4.95719	0.324677	0.44343	0.61684	0.0109431	0.38494	1.10545	0.424695	1.10995
Delta-CEHC	NA	Others	0.858057	1.95473	2.17343	1.38012	1.37276	1.70745	1.05657	0.554684	0.631653	1.18039	0.549365	0.591961	3.40904	0.700927	0.690026	1.07437	1.24425	0.335487	2.01171	0.879253	0.215411	0.557467	0.354121	0.152288	0.149098	1.8403	0.042778	0.466702	1.65441	0.142148	1.09685
24,25-Hydroxyvitamin D3	NA	Others	2.93337	1.12707	1.67898	0.493371	1.26259	1.03928	1.93909	1.55799	0.655255	2.11409	0.112241	0.462582	2.21468	0.61182	3.81866	12.4399	1.41972	0.379037	20.3217	17.1496	1.04905	0.45723	0.762574	0.859688	1.1877	0.505174	0.00492095	1.55435	0.160625	0.557704	1.97738
4-Imidazoleactic acid	HMDB0002024	Others	0.870304	1.68605	1.16429	0.670837	2.04832	2.43976	1.21558	1.02122	0.710927	0.746303	2.22223	1.5701	3.99974	1.23821	0.779147	3.95981	0.518342	0.978658	0.644065	1.56136	0.659134	0.73217	0.893567	0.676099	0.502405	1.29473	0.570832	1.5224	0.652245	0.983086	0.533774
5-Methoxytryptophan	HMDB0002339	Others	1.9503	2.29187	2.3119	1.33844	5.40917	4.82735	2.14506	2.39301	1.11443	0.926389	2.84339	0.106181	0.0940847	0.92375	2.39778	1.87866	0.832425	1.66896	0.159522	1.4135	1.28492	0.110713	2.693	1.31222	0.0270263	0.0184232	0.00901605	1.28322	0.0610831	0.0431863	2.46179
Hydroxyphenyllactic acid	HMDB0000755	Others	2.39863	0.0797464	0.0920067	0.0530888	0.181336	0.25502	0.0121776	0.253571	0.162564	1.45673	0.618222	2.4749	0.169735	0.596342	0.685071	0.090658	0.269045	0.100384	1.51312	1.35705	5.63924	0.166049	0.157625	1.72875	0.109052	1.38022	1.58099	0.269812	0.328459	0.988612	0.144597
3-Indolepropionic acid	HMDB0002302	Others	1.72321	0.774861	0.365608	1.21836	1.16617	2.61591	2.32376	5.65714	2.49586	0.0082704	1.91014	2.62893	1.71209	1.86229	0.777458	1.29095	1.13324	1.79103	0.0287929	0.5227	0.0136576	2.6374	0.903727	0.774545	0.0032591	0.0333739	0.00590283	1.48573	1.24144	1.83054	0.988819
1alpha,25-dihydroxy-23-oxavitamin D3	NA	Others	0.647539	1.6037	1.42681	0.725557	2.00804	2.5065	1.19026	0.651538	0.547967	0.895043	0.582455	1.4776	1.1344	1.17984	2.74757	2.15926	0.719085	1.86849	1.506	1.46454	1.14444	1.11008	0.823639	1.00123	0.400403	0.680515	0.024591	0.772458	1.73079	1.68828	2.67403
Oleoyl Ethyl Amide	NA	Others	2.99313	0.936506	0.573536	1.23828	0.52766	1.40544	0.953599	0.520509	0.568739	1.65376	1.05907	1.32183	0.790755	0.782029	0.762551	1.04802	0.807798	0.788352	0.901947	0.639228	0.882044	1.10878	0.932406	0.57414	0.859119	1.20874	0.662741	0.995382	0.675314	0.538803	0.994733
3-Deoxy-25-hydroxyvitamin D3	NA	Others	0.666128	0.573087	1.13309	0.488448	2.31903	1.16966	0.928956	1.7366	0.432342	0.304149	0.653673	0.932899	0.81296	0.653862	1.24663	20.0581	0.588675	0.0981218	1.58034	0.957768	0.363293	0.821496	0.398969	0.165645	0.403292	1.1937	0.0171917	0.617923	0.816844	1.07158	2.93479
4-Pyridoxolactone	HMDB0003454	Others	0.811693	1.16949	1.36315	1.19388	0.9719	0.728632	0.863811	1.69112	1.41799	1.39439	1.33521	1.41109	0.956799	1.17368	1.45694	1.49746	1.46157	0.867876	0.9505	1.35593	1.40437	0.897222	1.11303	0.837707	0.995183	1.33152	2.36553	1.41328	1.52087	1.32573	0.915717
Riboflavin	HMDB0000244	Others	0.348756	0.112977	0.506885	0.0720383	2.83425	0.223226	0.105893	0.156493	0.24587	0.277903	2.19907	0.0862962	0.389624	0.149778	0.170768	0.304541	0.0442293	0.471667	0.014837	0.152384	0.079142	0.0737761	0.19846	0.0519981	6.03792e-06	0.0802917	6.4137e-06	0.0261337	0.233914	5.85054e-06	0.282512
N1-acetylspermidine	HMDB0001276	Others	2.52061	0.601131	0.175197	1.24596	0.0991035	0.126915	3.35451	1.6043	0.571593	2.13543	4.25736	1.00729	0.147996	1.32717	1.35713	0.105629	1.34416	2.88582	1.94833	1.75079	1.35059	3.93573	0.226361	0.993475	0.168128	0.819452	0.0309541	1.09768	1.32713	2.81448	2.38903
12-Hydroxydodecanoic acid	HMDB0002059	Others	2.99077	1.22591	0.954679	1.46474	1.53177	2.09756	1.64988	2.01338	1.6584	0.801396	0.882151	1.06565	2.58006	1.53048	1.83228	3.47752	1.49463	1.40972	1.46246	0.872862	0.382942	0.902991	1.84285	0.770334	0.430999	0.699153	1.95155	1.60212	1.49381	0.80834	1.75692
Indole-3-acetyl-L-valine	NA	Others	0.957052	4.6025	0.940703	0.693532	2.16367	0.471497	0.897833	0.328322	0.508271	1.00232	2.63342	0.366309	1.09063	0.709247	0.633285	3.1939	0.613904	0.379109	0.599625	0.781301	0.149492	0.464777	0.649285	0.0956654	0.0905904	0.301791	0.0963727	0.400525	0.813933	0.182763	0.0316077
Enterodiol	HMDB0005056	Others	0.182677	0.0698809	0.236836	0.0536903	0.92618	0.0403635	0.515803	0.0720102	0.124172	0.707742	8.63256	0.0146278	1.95674	0.33575	2.11567	1.49536	1.1552	1.87096	0.0344536	1.05619	0.639412	1.73561	1.75813	1.0436	0.046482	0.0461305	0.00288133	4.47015	1.46273	2.04153	5.21249
6-Caprolactam	HMDB0062769	Others	0.760959	0.534589	0.848765	8.78621	0.820435	1.06451	11.9135	0.889629	9.80543	9.97218	0.750541	0.785137	1.13658	0.862914	1.13205	0.703387	0.719357	1.53986	0.951363	0.671218	0.968479	0.982772	1.2214	1.01384	0.835919	1.11562	0.789858	0.797329	0.793392	0.703739	1.19684
4-Methoxyphenylacetic acid	HMDB0002072	Others	0.621454	0.0329283	0.0214763	0.0148678	0.0173496	0.0463038	2.01707	0.0637327	0.00609433	0.607553	2.44104	0.329587	0.080837	0.0360399	0.0094775	0.0446971	0.0031625	3.47184	0.247338	0.0805924	0.678516	1.1128	0.00861991	0.46741	0.00334034	1.21677	0.0748212	0.0433245	0.0671225	1.07404	1.61629
7-Hydroxyenterolactone	NA	Others	1.87674	5.59248	2.97575	2.2781	5.28292	5.20419	3.11403	2.61063	1.6149	0.061512	0.118775	0.438412	25.9878	1.2648	0.692505	10.7089	0.274779	0.418669	0.783045	1.5731	0.715824	0.324481	0.489692	0.0489435	0.175695	0.768657	0.00596512	15.0998	0.500435	0.296587	0.392114
3',4'-Dihydrodiol	HMDB0013895	Others	0.154119	0.321943	0.161407	0.108435	0.96286	0.0948391	0.119858	0.102409	0.0726973	0.101048	0.22467	0.088046	0.169984	0.0125759	0.79832	0.106092	0.0870107	0.0591607	0.807344	0.113192	2.8942	0.00565666	1.85205	0.0572806	3.07511	0.449328	0.870925	0.0716529	0.219215	0.776988	0.0387375
Stercobilin	HMDB0240259	Others	0.682654	3.68397	10.9114	0.600201	2.40048	0.272719	0.0145644	2.43049	2.42249	0.0721964	0.0612796	0.00535363	4.81432	1.29145	0.198101	9.2853	0.844602	3.20198	0.0434924	0.0209121	0.0428884	0.00645285	0.573922	0.00791683	0.218955	0.0328184	0.00619618	0.027886	1.59596	0.00528782	0.0390564
Coproporphyrin I	HMDB0000643	Others	0.514293	0.418395	7.18885	0.43009	2.16566	0.1843	1.64247	6.78137e-06	0.330536	0.0638526	0.0546828	0.179795	0.499766	0.720752	0.263893	0.429569	0.397106	0.174088	1.60437	0.22315	0.127713	0.207283	0.233806	0.0131625	1.00105	1.39401	0.00680183	0.108243	1.46748	0.204101	2.31497
1alpha,25-dihydroxy-24-norvitamin D3	NA	Others	0.542732	0.0718111	1.25448	0.505345	1.11306	1.32886	0.931068	0.165978	0.444071	0.564172	0.323721	0.268605	0.0396788	0.153484	0.503814	0.265501	0.448384	1.67325	1.95117	0.464237	3.4678	0.587107	0.659462	0.174492	11.5073	0.0240847	0.271458	0.143731	0.50065	0.745431	3.30816
3-methyl sulfolene	NA	Others	0.219329	0.263483	0.936596	0.129448	0.924634	0.863755	0.357579	0.463161	0.255315	0.265106	1.68925	1.13958	0.978782	0.402332	1.99441	1.14993	0.314357	0.858301	0.874474	1.08335	0.519712	0.495483	0.499101	0.192178	1.84481	2.01173	0.0511214	0.577765	0.673421	1.39154	0.78614
Enterolactone	HMDB0006101	Others	1.7427	3.05709	2.95679	1.11206	0.791734	3.80603	0.50391	5.37066	1.6456	0.379698	0.325856	0.159821	0.624347	1.491	0.590375	3.30001	0.835964	1.81927	0.53397	0.495973	0.107818	0.137761	0.759615	0.572259	0.5712	0.54682	0.63315	0.675688	0.877064	0.206991	1.93027
Linoleoyl Ethanolamide	HMDB0012252	Others	0.203465	0.00527446	6.44451e-06	0.0338228	0.0092079	0.422465	1.32174	0.00961847	0.00397668	0.214501	5.24314	0.0452089	6.75348e-06	0.362143	0.236917	0.00825812	0.033658	0.100734	0.0463023	0.017763	56.2257	0.025294	6.70124e-06	0.00611176	6.03792e-06	0.609577	0.00311326	0.239843	1.26425	2.93458	15.935
1-Oxoprevitamin D3	NA	Others	0.635449	0.30114	0.721989	0.407131	0.406126	1.75211	1.85397	0.70272	0.382578	1.06652	1.22645	1.54987	0.367034	0.67153	1.91935	1.62329	0.931886	0.437157	2.98862	1.0453	0.565561	0.960187	1.06348	0.304788	0.366171	1.71815	0.0166063	0.388206	2.13159	1.73734	3.76837
Hydroxychloroquine	HMDB0015549	Others	0.00174806	0.019873	0.00955581	0.00201727	0.0156153	0.00229148	0.00148586	0.00194749	0.00586596	0.00872892	4.66556	2.82382	2.56177	4.90762	8.77626	6.70921	0.148611	0.00302693	0.0251927	0.263992	3.32437	4.75534	0.00331807	0.0554311	6.46404	2.66768	0.854392	0.00395887	2.95583	0.0264443	4.88129
Palmitoleoyl Ethanolamide	HMDB0013648	Others	1.65493	0.322067	0.0135619	2.08594	1.30156	3.14666	1.91086	1.2458	0.074099	0.523893	1.98085	3.22427	0.104259	1.19189	0.828834	0.109777	0.73669	0.130954	4.90267	4.99157	4.32488	5.39367	0.0745386	0.119107	0.156696	0.404258	0.563157	0.214459	0.259064	0.315308	0.286275
25-Hydroxy-16,17,23,23,24,24-hexadehydrovitamin D3	NA	Others	0.168435	0.304929	1.3172	2.42326	9.18051	0.919538	0.59423	0.00678717	0.948325	1.44886	0.875384	3.31824	0.366263	0.466092	0.0770894	0.819478	0.0779213	0.672151	1.62287	1.27981	0.115175	0.0475694	0.467512	0.0986895	0.0138995	0.118467	0.000221308	0.00413406	2.10734	0.00122639	0.0366334
Mesobilirubinogen	HMDB0001898	Others	0.413841	0.0514865	0.328422	1.25963	3.43167	1.2789	7.82282	0.0100808	0.0219924	7.03848	1.56716	0.838	0.0516901	1.42472	0.896199	0.111904	0.269485	0.137516	3.00511	5.74099	0.474852	2.0076	1.34025	1.34671	0.00232228	1.41691	0.00709207	0.611823	1.18333	10.2159	22.1097
Aminoacetone	HMDB0002134	Others	0.963659	1.39233	1.36435	0.919885	1.35972	1.03441	1.11794	1.29833	0.34564	0.988973	1.15843	1.26264	0.00469509	1.14366	1.56617	1.06657	1.13154	0.952564	1.43653	1.15123	1.00807	0.377058	1.11894	1.36102	0.956534	1.08852	1.22107	0.299487	1.1778	1.10185	0.969521
Quinolinic acid	HMDB0000232	Others	0.995959	1.14319	1.58541	0.846665	0.983611	1.34809	1.42029	0.183957	2.32709	0.376387	1.63397	0.992241	0.442278	0.284165	0.572352	0.96804	1.03997	1.7227	0.807229	1.85817	1.30513	3.11163	1.37867	1.61324	0.528215	0.189009	0.439679	0.685921	1.08493	2.18552	0.772134
Indolelactic acid	HMDB0000671	Others	0.0536902	0.03888	0.0462979	0.0151091	0.196124	0.288574	0.120909	0.299342	0.120866	1.50631	0.153769	0.613199	0.0689222	0.0335196	0.753736	0.0629586	0.0563044	0.122921	0.450571	0.0407884	22.9689	0.171258	0.0396821	0.0315552	0.150038	0.629603	0.94823	0.104205	0.120571	0.296746	0.0340361
Urocanate	HMDB0000301	Others	0.290798	1.18247	2.884	0.531283	1.26329	1.00673	0.168995	1.09839	0.746191	0.2141	0.66657	1.87331	2.24486	0.401129	1.45516	2.10157	0.519604	0.73897	0.386255	1.48201	0.68624	0.298353	2.56056	0.267373	0.314962	0.936231	0.168872	1.62894	0.224055	0.545433	0.94163
N-acetylcadaverine	HMDB0002284	Others	0.104386	0.00523114	0.033167	0.64161	0.194661	0.0932186	1.37529	0.18685	0.0584365	2.61324	1.8743	2.14617	0.0125425	1.18173	4.81585	0.256199	0.379152	0.565893	0.615032	0.829434	3.31471	0.481339	0.962725	0.214032	0.00701132	0.305927	0.110202	0.282083	0.814355	0.308185	1.37756
25-Hydroxy-16,17-didehydrovitamin D3	NA	Others	0.193328	0.215126	2.15896	1.60814	5.37032	0.693047	1.13489	0.230749	0.975885	1.62883	1.40301	3.85685	0.220255	0.404126	0.34697	0.728476	0.0464658	2.37921	1.71374	1.34986	0.179705	0.043276	0.645824	0.0791238	0.0184349	0.111167	0.0652404	0.164394	3.21959	0.35021	0.697652
N4-acetylsulfamethoxazole	HMDB0013854	Others	0.311307	0.662675	0.247957	0.0257792	2.06859	0.585796	0.941145	0.764058	0.178643	0.220771	1.66964	0.0151468	0.623105	0.0558586	0.317423	0.785258	0.140028	0.916277	0.519167	0.128809	0.129602	0.0451459	1.34591	0.634363	3.69319	0.965686	1.54696e-05	0.140272	0.316666	0.0312443	0.236084
3-Phenylpropionic acid	HMDB0000764	Others	3.89431	1.9981	0.373864	2.40093	3.43789	6.00828	0.3897	6.64176	1.28272	0.0184959	0.0713043	1.21112	3.12789	5.01586	0.911515	3.6295	2.58004	0.985822	0.0214646	2.90833	0.0325662	0.260392	1.69277	0.103557	0.00372243	0.0105814	0.0131691	4.94669	0.566308	0.33307	0.374172
3-(3-Hydroxyphenyl)propionic acid	HMDB0000375	Others	2.15109	0.0200975	0.0205655	0.0253238	0.0370257	0.132248	2.94214	0.176573	0.00986933	5.60459	7.28429	1.12206	0.0821963	0.080451	1.10981	0.0332937	0.220531	1.65552	1.5409	0.323032	0.466532	1.08811	0.520755	0.573829	0.17349	0.141892	0.146781	0.166669	0.132842	0.953473	3.80817
Indole-3-carboxaldehyde	HMDB0029737	Others	0.860468	1.06075	0.659422	0.297173	0.424739	1.13882	0.509756	1.66453	0.378594	0.379131	0.480985	16.2927	0.380568	4.02619	6.87472	1.06345	0.470195	1.15246	0.309162	0.318471	1.2206	0.56896	0.372436	0.153131	0.229398	0.234072	0.0577628	0.375685	0.241717	0.433203	0.370462
Phenylacetaldehyde	HMDB0006236	Others	0.0441559	0.0190189	0.0233831	0.0156628	0.0187064	0.0224247	0.0627762	0.0204446	0.0201362	0.346079	0.125026	5.11873	0.021663	0.0274366	0.603119	0.188205	0.0310765	0.0177186	0.16001	0.0914656	0.312729	0.0133843	0.0420114	0.0208814	4.15246	0.0356631	0.120145	0.111609	0.17609	0.114028	0.144292
Bilirubin	HMDB0000054	Others	0.169532	0.0249721	0.0508691	0.117741	0.367508	0.123977	0.859052	0.0231426	0.089168	0.199266	0.0210186	0.361017	0.200644	0.458846	1.16415	0.0400326	0.411656	0.10737	1.71412	0.192884	1.11574	0.427718	0.548185	0.346722	1.60207	0.619222	0.0652699	0.623292	1.24796	0.29419	0.187421
3-Acetamidobutanal	HMDB0059649	Others	0.392937	1.34632	3.4858	0.493813	0.928028	1.16154	0.445206	2.31169	0.401934	1.29957	1.44572	0.436078	2.07102	2.16679	1.55646	3.22642	0.468139	0.551593	0.217895	0.509225	0.660478	0.665816	0.445654	0.133957	0.0344563	0.527492	0.0375807	0.36789	0.317395	0.171162	1.05848
Indole	HMDB0000738	Others	1.92623	1.05886	1.39028	0.825291	2.32925	1.16676	1.28723	1.42256	0.813859	1.04194	2.03513	0.70234	1.36475	1.68228	2.11661	2.08677	1.24676	1.41382	1.22832	1.32348	1.20038	0.757431	1.89996	0.732188	2.68879	1.04981	0.667393	1.23118	1.29251	0.866163	2.92942
2-Hydroxyglutarate	HMDB0059655	others	0.883976	0.420198	0.317949	0.330712	0.516618	0.339901	0.419533	0.94677	0.371199	0.762112	1.54319	1.03566	0.253998	0.224461	0.426347	0.162776	0.746376	0.473597	0.517898	0.455296	3.35399	2.41185	0.5557	0.929938	2.49732	3.112	2.10283	0.550473	0.552049	1.2604	0.144559
N-methyl-2-pyrrolidinone	HMDB0002039	Others	1.08123	0.00874731	0.0252846	0.0199231	0.199152	0.406917	1.82429	0.0756428	0.0216099	5.75155	3.31604	1.89	0.0701342	0.210202	1.56601	0.149385	1.55593	5.2507	2.24852	0.479705	0.313951	0.784756	1.17275	0.944381	0.0395939	0.114029	0.0113384	0.31342	0.954817	0.680159	0.334356
Pantothenic acid	HMDB0000210	Others	0.848019	0.447724	0.802126	0.338281	1.63342	0.743162	0.155755	1.3953	1.44203	0.654703	4.03334	1.48564	0.428824	0.670831	3.75589	0.403834	0.253483	1.07138	0.782081	0.799675	1.68896	0.371727	0.68653	0.795111	0.0930151	1.39868	0.0590686	0.268966	0.37306	0.561502	0.483855
Indoleacetic acid	HMDB0000197	Others	1.38254	0.441214	0.123888	1.82559	0.267954	1.73341	0.275922	19.2475	1.12011	0.201843	3.46212	0.399875	0.565471	0.555803	2.44479	0.286543	0.222802	0.182082	0.0852071	0.372231	14.922	0.204023	1.09992	0.111514	0.0226096	0.0548685	0.0621041	0.890562	0.206498	0.802084	0.520431
(23R)-23,25-dihydroxyvitamin D3	NA	Others	2.29375	2.06763	1.3856	1.03509	3.15352	1.01003	0.933626	0.205136	0.571162	0.302677	0.306784	0.475689	6.29885	1.15061	0.512905	4.61732	0.414671	0.422344	1.16449	0.618988	0.500128	0.153064	0.107825	0.0259024	0.0388372	0.109853	1.54696e-05	0.289393	0.460145	0.15976	1.53049
2-Phenylethylamine	HMDB0012275	Others	0.0259343	0.0139258	0.010526	0.00420879	0.194289	0.0120123	0.0758566	0.0290772	0.0474447	0.0694605	0.213107	5.29173	0.0182769	0.0151715	0.284075	0.0158578	0.0176908	0.0314949	1.04684	0.487136	0.149241	0.0745528	0.0858514	0.0308737	6.40518	0.00992569	0.0131139	0.109457	0.0509979	0.897769	0.268628
N-acetylhistamine	HMDB0013253	Others	0.217992	0.0672769	0.123739	0.895952	0.0588064	0.494035	45.66	0.519556	0.0807111	19.7925	0.683344	2.00912	0.0884934	1.08136	26.0455	0.163051	1.22589	0.247584	0.55688	0.486377	0.322871	0.508119	1.10917	0.130594	0.231988	0.866435	0.0984114	0.356981	0.70216	2.13325	0.425719
Indole-3-carboxylic acid	HMDB0003320	Others	1.39827	1.99863	9.167	0.800001	2.87947	2.34282	5.25565	2.34812	3.21451	0.139612	0.835467	0.0829476	0.16572	2.72412	1.06608	1.24097	2.16718	1.03857	0.172084	1.49492	1.98114	0.470211	0.57283	0.0992817	0.0289899	0.076734	0.0248718	1.22059	0.559097	1.76752	5.90204
4-Methylcatechol	HMDB0000873	Others	1.16897	0.175623	0.277696	0.784955	1.52631	0.835268	2.57101	0.490381	0.202802	0.213892	20.2949	0.157283	2.47374	0.603971	0.143185	1.14551	0.713738	0.188017	0.115496	0.880134	0.975019	0.0522974	0.232528	1.08869	0.170129	0.160826	0.204375	1.75793	0.496395	0.391006	7.1357
Picolinic acid	HMDB0002243	Others	1.17986	1.05644	1.1705	1.50723	1.83407	1.43547	1.49053	2.31704	1.50518	0.880624	1.81868	1.04323	1.01517	0.965315	1.44708	0.879325	1.31261	1.8124	0.664511	1.98404	0.896699	1.3848	1.2809	0.760825	0.1648	0.747982	0.187108	0.791066	1.07327	0.890097	1.52325
4-hydroxy-benzoate	HMDB0000500	Others	0.771907	0.445966	0.397995	0.341099	0.363437	0.459197	0.66514	0.631826	0.437074	5.52553	0.50325	0.538262	0.628027	0.614963	0.660856	0.572122	0.631791	0.383064	0.513987	4.5743	0.335372	0.493469	1.34195	0.280395	0.462458	3.81377	0.473097	0.52219	0.966635	1.09836	0.375767
Capsaicin	HMDB0002227	Others	1.68029	1.29944	0.21101	0.866047	0.591074	0.605564	0.0618947	0.385353	0.0273422	0.37961	0.00838525	0.00380821	0.0431912	0.0340731	0.365283	0.0280377	0.43791	0.00364771	0.0828277	0.0681412	0.0092373	6.4046e-06	0.0322339	0.00383347	0.00352612	0.0894976	0.123308	0.0497335	0.0614555	5.85054e-06	0.013287
4-Pyridoxate	HMDB0000017	Others	0.778426	0.864064	1.26836	0.383295	1.30501	0.97354	1.19186	0.777727	0.532036	0.641563	0.523894	0.292095	0.742725	0.709899	0.749433	0.550268	0.228834	0.751387	0.242787	0.455505	9.18677	1.47295	0.598375	0.248267	0.828371	0.283871	0.0412948	0.301339	0.348111	0.618636	0.990783
Tryptamine	HMDB0000303	Others	0.0319234	0.0537469	0.0747945	0.0481259	0.038407	0.0650464	1.89242	0.124606	0.0513628	1.24981	3.22913	13.3571	0.126439	0.216019	2.00861	0.0839621	0.289496	0.0345387	6.69285	2.38029	2.88706	0.31575	0.287268	0.357226	0.379001	0.213547	0.0383505	1.11377	0.191719	5.66377	4.83551
Choline	HMDB0000097	Others	1.68557	0.478352	0.0455701	0.42232	0.285241	0.308254	0.507349	0.356739	0.344687	1.77778	1.06455	2.70471	0.602931	0.100435	1.72097	0.203015	0.31947	0.514693	2.24496	1.69646	0.720549	1.09777	0.423056	2.3314	1.62658	0.811618	1.03243	1.75859	1.92882	1.24725	2.07069
Pyrrolidine	HMDB0031641	Others	0.372084	0.218705	0.424494	0.281047	0.642614	2.42606	0.405152	0.582644	0.213516	0.230942	1.77515	0.35062	0.577883	0.518197	4.24915	0.954258	0.353434	0.643189	3.74862	0.929466	0.427227	0.383026	0.994902	0.338013	3.64499	3.62575	0.0688283	0.465725	1.79553	1.27707	0.806868
1H-Indole-4-acetic acid, 2,3-dihydro-2-oxo-	NA	Others	1.15614	4.17122	1.24781	9.88048	1.72891	0.966295	1.13349	3.86715	1.81146	2.23286	2.93402	0.206526	2.68251	1.3432	0.653644	2.2282	0.438476	0.441682	0.856989	2.48974	0.306229	1.20459	2.11632	0.408938	0.399944	1.57818	0.205685	1.06739	3.01063	1.87478	0.858627
1-Pyrroline	HMDB0012497	Others	0.226549	0.250107	0.603721	0.304035	0.623729	0.279463	0.391455	0.5572	0.120379	0.223957	0.848409	3.59073	0.654703	0.147241	1.00261	0.782469	0.196001	0.268779	0.376684	0.539985	0.299182	0.136811	0.42047	1.40514	5.22378	0.350807	0.442874	0.634032	0.276851	0.348057	0.50649
Isonicotinic acid	HMDB0060665	Others	3.67265	1.36408	0.621659	3.6671	0.824955	1.02872	3.70059	1.6506	0.610506	1.53075	0.650755	1.16921	0.690101	1.27069	0.583069	9.71122	2.35849	0.710545	1.66856	1.30805	0.573397	2.57139	1.23892	1.54777	0.661593	0.715997	0.464664	1.07437	2.684	3.21145	1.61907
Neurine	HMDB0031259	Others	0.371631	0.278374	0.145025	0.30337	0.242735	0.128751	0.238772	0.419225	0.166767	12.1428	1.05081	1.1576	3.92249	0.143325	0.314806	0.398428	0.295	0.462973	0.625144	0.655688	0.270161	0.444012	0.435578	0.637595	1.48959	1.01182	0.503476	0.439343	0.701389	0.480918	0.803671
Arg Arg Met	NA	Peptides	0.544547	0.840131	0.604632	0.608412	0.380244	0.294493	2.5065	0.582326	0.544759	0.596129	0.66023	1.67828	0.614073	1.23149	1.30821	0.406978	0.467669	0.511931	2.64659	1.29293	0.324081	1.60909	0.889797	0.47406	0.0485659	1.01988	0.0130626	0.737918	1.56613	2.20881	0.775293
Gly Pro Trp Gly	NA	Peptides	0.0386096	0.018157	0.0422289	5.41328e-06	0.147582	0.0284517	0.0381406	0.392272	0.0239154	0.0355091	0.0481762	0.0143553	0.452501	0.073468	0.50574	0.0169424	0.00763381	0.00669786	0.700779	0.416949	5.07678	0.00776452	0.315552	0.671334	6.03792e-06	1.89988	6.4137e-06	0.122119	0.238177	0.315124	0.017868
Ala Ile Gln	NA	Peptides	0.879878	0.729636	2.72402	4.44619	2.32986	1.75061	1.76672	0.37994	0.326574	0.796494	1.23683	1.82879	0.951881	1.41636	1.93759	0.297711	1.21734	0.437856	1.4306	2.9052	0.851317	0.303408	0.650741	0.463821	0.990978	0.586826	6.4137e-06	0.714	0.893181	0.567661	3.18221
Gly Val Lys Lys	NA	Peptides	0.0322654	0.0998212	0.110048	0.0254941	0.142614	0.61435	0.036569	0.00544565	0.00849037	0.0381444	0.021992	0.0344253	0.0392439	0.776463	0.030002	0.574478	0.00976478	0.0105505	0.334357	0.157205	0.0254834	0.0546633	14.242	0.189299	5.30579	0.259117	0.0076282	0.0821639	0.0269657	0.165888	0.0188116
Lys Gly Leu Met	NA	Peptides	0.037383	0.0749267	0.695008	0.0267922	0.0306745	0.0626021	0.0771032	0.0825594	0.0276437	0.0875432	0.122359	0.214597	0.132557	0.0724358	0.247356	0.284925	0.0498483	0.0584496	0.0325728	0.0596682	0.114654	0.0297395	0.0559033	0.0535321	0.0767158	0.0197247	0.0706669	0.0658414	0.0270106	0.0138389	0.0477307
Ala Ala Lys Val	NA	Peptides	0.497298	0.276937	1.63174	0.167398	0.290059	0.463738	0.548634	0.249189	0.36778	0.596023	5.11913	0.257864	12.2323	0.218555	0.33703	0.50019	0.311612	0.665451	0.118356	1.02173	12.6116	0.22024	0.781566	0.250501	0.535486	0.359282	0.183614	0.346127	0.289585	0.163561	6.38724e-06
Thr Phe Leu	NA	Peptides	0.416336	0.860183	2.08902	0.230634	2.64961	0.640068	2.22935	0.246931	0.405357	0.877999	1.18652	1.47339	0.373563	0.725981	2.39741	1.0268	1.07201	0.495605	0.683995	2.59822	0.485186	0.369835	0.665144	0.420545	0.12648	0.883772	6.4137e-06	0.418355	0.899743	1.94016	3.89063
Gln Val Ile	NA	Peptides	0.79499	1.5669	3.63732	0.359586	1.29817	1.63331	1.54181	0.357361	0.44432	0.39864	1.13624	1.17926	0.813184	0.861713	2.49709	1.73162	1.03292	0.818319	0.545602	0.916222	0.485928	0.380798	1.04141	0.621363	0.852827	0.643445	0.00294186	0.306297	0.643054	1.50194	2.6287
Leu Phe	NA	Peptides	7.20598	3.30106	2.2485	1.29331	2.23955	13.5524	1.62703	1.76817	1.85849	1.8147	1.34763	1.2097	2.50278	1.26225	1.24571	2.20853	1.57999	1.46021	5.47175	1.17204	3.69409	1.24656	1.46552	1.37041	1.7247	3.94369	1.41201	1.12264	1.43925	0.418691	1.52474
Lys Gln Ala Gly Asp Val	NA	Peptides	1.73644	1.41702	3.90795	2.85348	7.62871	2.45803	1.19159	3.45108	0.481964	0.645406	0.115078	0.0845384	1.20123	2.25936	0.633425	1.03911	1.01332	2.00381	0.29984	0.479782	0.129219	0.323833	0.432503	0.243913	1.46578e-05	0.217341	1.54696e-05	0.0768036	3.02789	0.967438	1.35028
Asn Lys His Cys	NA	Peptides	0.00248847	0.00871361	0.00329203	0.003196	0.0226908	0.00587903	0.00274981	0.00621058	0.00360751	6.75278e-06	0.00523327	0.0504303	0.033464	0.0114425	0.0653615	0.00613288	0.00595313	6.68303e-06	0.00218906	0.00227991	0.0114609	6.4046e-06	0.00246693	0.00248564	3.63157	0.00256593	6.4137e-06	0.00937706	0.00389225	5.85054e-06	0.0112517
Ser Glu Val	NA	Peptides	0.585221	0.495538	1.51029	0.220029	0.536583	0.376142	0.969496	0.0603038	0.231852	0.480256	1.96169	1.12029	0.458789	0.536675	2.79564	0.518697	0.743785	0.277635	1.22344	0.774227	1.03593	0.256243	1.45771	0.623327	0.699354	1.34205	0.170323	0.984265	0.588604	1.00765	1.66909
Lys Thr Cys Asp	NA	Peptides	6.38568e-06	0.0651284	0.176793	5.41328e-06	0.0672021	0.048527	0.637097	6.78137e-06	0.0586351	5.97718	0.639647	3.0363	0.312361	0.150363	1.94827	0.209879	6.28395e-06	6.68303e-06	2.2753	1.11492	1.0046	1.56655	0.338869	0.800546	11.9479	2.03479	0.694997	9.65277	0.254668	1.22748	0.0670944
Asn Phe	NA	Peptides	1.34744	2.0051	0.95182	0.383736	1.61562	1.35516	1.74725	0.627961	0.476949	1.05771	2.40611	1.40294	0.589214	0.757224	3.08428	1.16147	0.654452	0.380246	0.680352	1.78543	0.639651	0.296866	1.85579	0.757267	0.311993	0.94358	0.0193497	0.538568	1.04815	1.7286	2.17983
Met Tyr Tyr Arg	NA	Peptides	0.158094	6.936e-06	0.0145105	1.45575	3.57294	1.08925	12.0327	0.00950172	6.42475e-06	7.66378	2.19341	1.5432	6.75348e-06	1.51289	1.82942	0.0347867	0.120153	6.68303e-06	2.65888	6.39638	0.578879	3.25481	0.620756	2.51505	0.102218	0.93687	6.4137e-06	0.980017	0.895953	6.76771	14.1435
Ala Val Gln	NA	Peptides	0.816601	1.0923	3.04402	0.270515	2.71446	1.33768	1.51956	0.345048	0.507286	0.501578	1.66219	1.39305	0.8599	0.951668	2.57169	2.05591	0.983333	1.02172	0.647008	1.11179	0.91472	0.351251	1.05111	0.423264	0.0650438	0.721524	6.4137e-06	0.845413	0.706536	1.06559	3.00106
His Trp Trp Gly	NA	Peptides	0.493817	0.40533	0.0946228	0.535081	0.413764	0.110663	0.693112	0.0474999	0.122766	0.0297558	0.147375	0.26138	0.187978	0.394801	0.897127	0.0482324	0.191668	0.0257338	1.4845	0.0748296	0.615313	0.220685	0.36753	0.313355	6.03792e-06	5.31489	6.4137e-06	0.29259	0.603311	0.769975	0.2184
Pro Ala His His	NA	Peptides	1.40776	0.29056	1.28056	1.06066	0.305039	0.992315	1.84663	1.45138	0.70524	4.1278	0.866065	0.289386	0.436553	2.48695	1.91063	1.47657	4.19972	0.215034	0.559389	10.0715	1.17614	2.78204	0.0054687	0.272959	40.7247	5.76252	0.0669358	1.60695	0.602871	0.19245	5.45879
Gly Trp Gly Met	NA	Peptides	0.21851	6.936e-06	0.0230979	5.41328e-06	0.331346	0.00750901	0.0191034	0.0266523	0.00596083	6.75278e-06	0.00738542	6.18099e-06	1.36544	0.038336	0.0462675	7.46987e-06	0.00495768	0.00728825	6.53832e-06	0.00725307	1.08788	0.256968	6.70124e-06	6.48417e-06	0.0252561	6.46311e-06	6.4137e-06	6.35025e-06	6.50456e-06	0.053658	0.030135
Met Trp Ser Lys	NA	Peptides	1.36675	1.21857	1.74885	0.621788	1.2032	2.05956	0.15404	7.69739	1.80028	0.0704396	0.914132	0.266545	0.440783	6.93651	0.00625243	0.573301	5.26152	0.21083	6.53832e-06	0.335664	0.720995	0.523167	0.449779	6.48417e-06	6.03792e-06	0.461247	0.00429429	0.109738	0.48069	0.0975405	0.441977
Gamma-glutamylleucine	HMDB0011171	Peptides	0.15187	0.207531	0.334007	0.0403808	1.33222	3.439	0.274082	0.357605	0.135872	1.02204	0.409406	0.318673	0.566717	0.128652	1.36499	0.0736353	0.107016	1.88158	1.18118	0.664931	1.41158	3.12286	0.521747	0.147603	1.69618	1.61986	0.136747	0.221112	0.807887	0.571036	0.156577
Ala Pro Tyr Gln	NA	Peptides	0.003463	0.00240092	0.00206968	0.00131168	0.0193118	0.0161607	0.032562	0.00728998	0.000877226	0.030907	0.0936502	0.00878414	0.00190916	0.00106793	0.0424933	0.00475486	0.0206645	6.68303e-06	0.00437565	0.0233892	0.0366756	0.00184748	0.240987	0.00147141	0.268223	0.0351742	0.00790611	0.0205162	0.00233914	0.000941712	0.184247
Met Tyr Tyr Thr	NA	Peptides	3.30446	0.572639	6.44451e-06	1.08734	0.0416255	0.268285	1.27081	4.60152	0.348553	3.24578	0.703248	0.486041	6.75348e-06	6.33208e-06	0.796121	7.46987e-06	2.25822	0.038128	0.154803	3.03651	1.36453	10.1494	0.436587	1.00569	6.03792e-06	0.524142	0.00885178	2.54572	6.50456e-06	2.19974	0.701817
Phe Arg Thr Glu	NA	Peptides	1.39079	1.18711	2.05414	0.641782	1.17613	2.20878	0.0696622	7.47719	1.98001	0.059452	0.921634	0.230848	0.441506	7.29862	6.88365e-06	0.641495	5.88497	0.142364	0.00697178	0.358263	0.685275	0.517963	0.457702	6.48417e-06	6.03792e-06	0.432962	6.4137e-06	0.0666817	0.459646	0.0502874	0.459692
Phe Thr Asn Met	NA	Peptides	6.38568e-06	6.936e-06	6.44451e-06	5.41328e-06	0.00708674	6.04571e-06	0.00624981	6.78137e-06	6.42475e-06	6.75278e-06	6.57194e-06	4.21451	6.75348e-06	0.251768	0.0118941	0.204185	0.0186982	0.00342276	0.0874151	0.0545048	3.52315	4.40972	0.01784	6.48417e-06	55.8324	0.42065	1.20397	0.00627093	1.587	6.57613	0.0392747
Asn Glu Thr Glu	NA	Peptides	1.66317e-05	0.0212786	0.0460424	0.00366008	0.0514715	0.00755814	0.0147415	0.0188969	0.00490079	0.0869344	0.0671246	0.110115	0.0211253	0.0068002	0.759948	0.0923967	0.0195204	0.0109603	0.0343539	0.107606	0.0371151	0.0125879	0.29614	1.48504e-05	0.0770964	0.0969434	1.54696e-05	1.51582e-05	0.00477691	0.351879	0.162404
Gly Val Met Ala	NA	Peptides	1.11508	0.981027	2.58851	0.536041	1.04988	0.118342	2.85965	0.952583	0.335468	0.488192	3.51988	3.92167	0.709941	0.257729	0.976743	0.874281	0.611234	0.360114	2.82846	1.36816	0.581009	0.878439	2.51406	3.97546	0.26754	8.24952	0.0138837	0.450754	1.49508	0.772599	1.80169
Leu Tyr Lys Val	NA	Peptides	0.0132071	0.119852	0.0655337	0.275534	4.35488	0.533203	0.3806	0.160692	0.0095286	0.129452	0.10093	6.62009	0.0321705	0.326924	0.612508	0.337308	0.178961	0.0571243	2.47604	5.56682	0.614199	0.130322	0.32018	0.193472	2.95376	0.393966	0.239798	0.858221	0.100556	3.13548	0.422974
Ile Leu Thr	NA	Peptides	0.690011	0.646119	2.02592	0.360584	1.23567	0.858027	1.56387	0.34056	0.591954	0.590923	1.48105	1.37819	0.879759	0.830156	2.36481	1.29046	1.09847	0.870757	0.621569	1.51547	0.960247	0.503148	0.981561	0.512463	0.163861	0.886889	0.0109585	0.722704	0.714717	1.63459	3.19334
Trp Leu	NA	Peptides	0.810413	0.462516	1.00001	0.20706	0.583721	0.486118	0.69112	0.272049	0.12594	0.163853	1.05012	1.46827	0.27309	0.492433	3.43779	0.873977	0.739095	0.33887	1.89049	1.25658	0.628025	0.25995	0.460561	1.08705	0.202106	0.879016	0.0347762	0.471775	0.472057	1.91407	2.15245
Leu Tyr Val	NA	Peptides	0.418429	0.512214	1.29677	0.167362	0.746579	0.357086	0.663288	0.245299	0.17606	0.211981	0.792777	0.826923	5.78375	0.408008	3.24186	0.628447	0.489519	0.437227	0.192438	0.696011	0.276577	0.158283	0.473814	0.357097	0.57129	0.565539	0.0209629	0.308065	0.350489	0.553404	1.27531
Lys Asp Arg Ser	NA	Peptides	0.628629	0.13465	0.260808	0.476211	1.82424	0.150714	0.608776	0.351142	6.42475e-06	0.163788	0.0811145	0.0394677	0.150625	6.33208e-06	0.163071	0.301321	0.131562	0.0187517	4.47466	0.0400608	0.877023	0.0219233	6.70124e-06	6.48417e-06	0.769145	0.0773138	6.4137e-06	0.079708	0.059499	0.00968424	0.839174
Asn Asp Val Phe	NA	Peptides	0.63853	1.36483	5.10267	0.717456	7.77045	1.24308	0.0149844	1.75058	0.652523	6.75278e-06	6.57194e-06	0.00332668	5.14943	1.4107	1.57921	1.50407	0.388367	0.859345	0.0182209	0.484961	0.144815	0.0143103	0.693129	6.48417e-06	0.200008	6.46311e-06	6.4137e-06	0.0137112	0.90698	0.0591208	4.18338
Gly Arg Lys Cys	NA	Peptides	0.000526819	0.00881672	0.0152437	0.00468457	0.0830825	0.0163932	0.00199872	0.00219091	0.00191507	0.00320757	0.00279308	0.000433858	0.00676647	0.00437157	0.00593053	0.0170945	0.000368578	0.00156794	0.00171002	0.00101235	0.00208472	0.00326388	6.70124e-06	6.48417e-06	1.18436	0.00210051	6.4137e-06	0.00423757	0.0022891	0.00221645	0.00567481
Pro Leu Lys	NA	Peptides	0.45571	0.142436	0.0049971	0.0165108	0.0630262	0.0158986	0.602151	0.032528	0.0195607	0.483716	0.643325	1.31031	0.06182	0.0332714	0.215995	0.147296	0.544565	0.645649	12.6246	0.694871	0.119622	0.707493	0.370735	0.103479	0.538938	1.60359	1.2826	0.661439	0.334467	0.0552986	0.226265
Met Val Arg Lys	NA	Peptides	0.00961474	0.00259874	0.0182956	0.052645	0.151223	0.0439915	0.0205691	0.0495199	0.00164972	0.00984534	0.0598244	0.667407	0.0157071	0.366671	0.0276052	0.574042	0.0154584	0.00216207	0.439522	0.147169	0.0122245	0.00786294	6.93803	0.150198	13.0585	0.932317	0.00142769	0.13238	0.0473808	1.10016	0.027697
Glu Trp Trp Thr	NA	Peptides	0.100629	0.0241904	6.44451e-06	0.0478065	7.22456e-06	0.0251473	6.88302e-06	15.733	0.0302827	0.739941	0.586936	6.18099e-06	0.219816	0.172374	6.88365e-06	0.0274922	6.28395e-06	6.68303e-06	6.53832e-06	6.14262e-06	41.64	6.4046e-06	0.113812	6.48417e-06	6.03792e-06	0.690663	6.4137e-06	6.35025e-06	6.50456e-06	5.85054e-06	6.38724e-06
Glu Val Thr Lys	NA	Peptides	1.25659	0.913732	1.09618	0.951984	0.839424	0.662625	1.62367	1.51059	1.21422	0.598192	1.11016	0.829687	1.49869	1.47754	1.4685	0.857592	1.04407	1.33972	1.20934	1.17055	0.986923	1.22846	1.52446	1.21731	0.179514	0.876917	0.483123	1.33681	1.13316	0.828173	0.743643
Ile Glu Leu Val	NA	Peptides	0.512792	0.720623	0.574265	0.0704199	0.291561	0.114896	2.2324	0.118253	0.694052	1.41502	1.8872	1.44566	0.135445	0.176484	3.60404	0.641863	0.71549	0.348781	0.601006	1.37533	1.75473	0.796128	0.297627	0.552707	0.279769	2.24073	6.4137e-06	0.605237	0.530721	2.48187	2.83318
Leucyl-Tyrosine	HMDB0028941	Peptides	1.61793	75.283	2.40127	1.71012	5.45593	7.94785	1.26831	4.97398	0.769889	3.00055	3.23582	6.33191	3.65403	1.55276	0.979242	5.51711	2.35259	10.4257	4.40685	1.53287	0.526836	3.81612	1.178	0.752776	0.0293112	0.423294	6.4137e-06	0.526595	2.28997	0.160797	2.23769
Phe Thr Arg Lys	NA	Peptides	0.28077	1.55112	0.782629	2.62573	0.0386976	0.236149	0.0711476	2.22273	3.32657	0.151761	2.1172	0.0268605	0.74991	1.05982	0.00716505	0.84894	1.2615	4.01068	0.0251617	0.329487	0.0440674	2.30776	5.90072	2.58251	0.0282375	0.065432	0.00983601	0.899462	0.354917	0.140415	0.117584
Gly Lys Phe Gly	NA	Peptides	0.00431033	0.000582891	0.002962	5.41328e-06	7.22456e-06	0.00059527	0.0240906	6.78137e-06	0.000216218	6.75278e-06	0.00110586	0.00122431	0.00245463	6.33208e-06	0.00620853	7.46987e-06	0.0192144	0.00267321	0.0369667	6.14262e-06	0.00339732	0.00397824	6.70124e-06	0.00425212	6.03792e-06	0.00819075	0.155409	6.35025e-06	0.0108826	0.000784197	0.0135115
Leu Thr Ile Asn	NA	Peptides	0.274076	2.50993	2.86291	1.08069	0.42581	1.15471	0.54103	0.467164	1.01557	0.598607	2.32169	0.627507	0.37899	2.82494	1.06126	5.67958	4.81613	0.461504	0.181574	0.740495	7.44385	0.36718	0.468828	0.302161	6.03792e-06	0.728074	6.4137e-06	0.33843	0.393047	1.50365	3.4021
Asn Thr Val Asn	NA	Peptides	0.039209	0.256931	6.44451e-06	0.37317	7.22456e-06	0.296495	1.73044	0.307056	0.208094	1.31143	0.408439	3.40125	0.296142	6.33208e-06	1.708	0.00949245	0.0783031	0.0326762	3.08234	0.672409	0.120452	1.87525	0.932707	0.357372	2.74904	1.26042	0.00434711	0.90862	1.71444	2.26823	0.306214
Tyr Val Ile	NA	Peptides	1.21202	0.0968259	0.170854	0.188556	0.632194	1.09956	20.8426	0.0292174	1.57515	4.46511	3.64306	1.23306	0.816102	0.396294	1.74404	0.302133	0.0569433	0.590447	0.883673	0.905863	0.362381	0.162688	0.404777	0.290031	0.588303	0.952719	6.4137e-06	1.47207	1.57991	0.322692	2.21026
Val Pro Val	NA	Peptides	0.134836	0.939084	3.74149	0.8209	2.48974	0.0622408	6.88302e-06	1.33195	1.37117	6.75278e-06	0.0526774	0.0556083	0.570978	15.2901	6.88365e-06	1.50817	0.559864	10.6366	0.422792	0.0631789	0.266032	0.28734	0.218384	0.244371	109.289	0.57791	6.4137e-06	0.180102	0.363966	5.85054e-06	20.3385
Asp Asp Asp	NA	Peptides	0.0242207	0.0295957	0.0228529	0.00472086	0.403734	0.115601	0.0276993	0.136509	0.0191567	0.0614307	4.02462	6.18099e-06	0.215131	0.237035	3.62953	0.015242	0.00350343	0.0574092	0.0150977	0.00625097	0.794425	0.401192	0.0460248	0.00511567	0.647827	2.529	0.318406	0.0282251	0.0274315	1.23517	0.031837
Leu Trp Trp Glu	NA	Peptides	2.27248	1.06769	3.53413	3.33682	10.9509	4.30499	2.43987	0.328198	0.363595	1.08146	0.243133	0.142989	0.574951	3.6038	0.740425	0.885473	1.08561	0.779636	0.608753	0.334527	0.119239	1.03387	1.93786	0.338299	0.00640286	0.222311	6.4137e-06	0.119326	4.87374	1.02508	2.73014
Asn Arg Arg Ala	NA	Peptides	0.294609	0.674077	3.54158	0.00669154	0.128776	0.444663	0.766493	0.0712272	0.0614932	0.266713	0.28442	1.17224	0.0956884	0.215528	1.34275	0.497015	0.330651	0.115715	0.0323496	0.738121	0.362851	0.0115238	0.113389	0.0482956	1.16663	0.132315	6.4137e-06	0.18365	0.123442	0.187056	0.451876
Gln Glu Val	NA	Peptides	0.621107	1.7863	1.27648	0.134624	1.44761	0.323097	1.23741	0.451629	0.197729	0.802981	2.15697	1.12648	0.358312	0.645896	1.61949	0.881366	0.874492	0.296098	1.16998	0.969625	0.808849	0.586562	1.41953	0.565344	0.38176	0.905515	0.200751	0.56921	0.571307	0.968589	1.81903
Lys Val Arg Pro	NA	Peptides	1.51898	0.239091	0.438549	0.223817	0.508296	0.112123	0.402231	0.0617676	0.174474	0.858845	0.956693	5.61394	0.672666	0.154994	2.80383	2.38538	0.149279	0.215717	4.7967	1.73276	0.437958	0.743178	0.208999	1.68997	1.77298	0.455308	0.466309	1.44931	3.06918	0.838159	2.73979
Gln Pro Gln	NA	Peptides	0.0870663	0.00353469	0.0650648	0.0167603	0.00997545	0.00855701	0.00575791	0.0124282	0.0284172	0.00759688	0.0903642	0.00222278	0.0381831	0.113977	0.0049377	0.00984012	0.0166766	0.00541068	0.0139568	0.00708764	0.00764396	6.4046e-06	0.301556	0.0148388	0.420332	0.00426316	0.0267648	0.00238135	0.0102697	0.0479294	0.0348841
Gly Leu Phe	NA	Peptides	0.767935	0.707577	1.24312	0.348494	1.44717	0.763868	2.14389	0.43534	0.230655	0.863868	1.00989	1.74952	0.44558	2.93481	5.69833	5.6031	0.644995	0.351138	0.748617	1.60756	0.389225	3.17291	0.80618	0.558842	5.26331	0.273647	0.0647381	0.386084	0.995393	1.1273	3.65046
Asn His Asp Glu	NA	Peptides	0.00485066	0.000729614	0.000179703	5.41328e-06	0.00448757	0.00117426	0.00387832	0.000509907	0.00107367	0.000629827	0.0216116	0.000246051	0.00771455	0.000742802	0.000953121	0.000613392	0.000815705	0.00185068	0.00276621	0.00107614	0.0136407	0.00592426	0.000381455	0.0165845	0.000200877	0.00428802	0.00910252	0.00494587	0.000165116	5.85054e-06	0.000265316
Val Met	NA	Peptides	1.56677	0.049279	2.20981	0.366764	0.979142	0.879834	2.82067	0.22887	0.351899	0.373408	1.91253	2.55859	0.44169	1.02249	2.60984	0.976994	0.891513	0.529858	0.682606	0.791597	0.403925	0.143612	0.462838	0.71576	0.0788491	0.890807	0.00929768	0.444509	0.801841	1.32655	2.62404
Lys Trp Arg Ala	NA	Peptides	0.0107451	0.0218751	0.659323	0.00130127	0.0173667	0.00305773	0.126939	0.0123238	0.00924176	0.0438931	0.194631	0.455254	0.00820808	0.0205793	0.190624	0.104004	0.0219938	0.0042026	0.072676	0.0281143	0.0954852	0.00160115	0.0318309	0.0330443	0.0176493	0.258524	6.4137e-06	0.0627698	0.00576654	0.0511922	0.0300937
Pro Glu Asn	NA	Peptides	0.288428	0.147299	0.339776	0.42938	0.74953	0.290949	0.893739	0.385477	0.107903	0.227538	0.970507	0.158538	0.124439	0.713496	0.479258	0.283632	0.0615326	0.117017	0.214491	0.369114	1.62662	0.178936	0.231864	0.0390221	0.0978772	0.68589	0.00296618	0.110318	0.229923	0.281066	1.20222
Gln Leu Ala	NA	Peptides	0.531162	0.392647	2.43422	0.465851	0.868095	1.2173	1.08746	0.453705	0.394868	0.523824	1.89147	1.3687	0.670411	0.514668	3.77338	1.52483	1.02715	0.681339	0.388144	1.18977	2.17418	0.173016	0.535109	0.298559	0.879105	1.93798	0.0325956	0.405121	0.421006	1.74384	3.7353
His Ser Val Glu	NA	Peptides	0.0163133	0.655117	6.44451e-06	0.0186678	0.0151504	0.0288092	0.0293341	6.78137e-06	0.171565	1.52391	0.974995	2.35033	6.75348e-06	0.0201699	0.520678	7.46987e-06	0.107321	0.0679562	5.73477	0.124488	0.957836	0.663991	0.0368489	0.858582	1.19334	1.286	0.064677	6.35025e-06	2.34077	5.85054e-06	0.0392387
Glutamylphenylalanine	HMDB0029156	Peptides	0.620016	0.570966	1.28065	0.275647	1.01143	0.590419	1.08063	0.582381	0.186389	0.387903	3.62822	6.10159	1.06394	0.417042	2.20163	0.213878	0.776174	4.91679	0.453217	1.51754	1.09567	0.183584	0.647867	0.625788	8.21153	3.19565	0.264619	0.667231	0.580226	1.75933	1.42789
Glu Leu Lys Asn	NA	Peptides	0.0295587	0.117037	0.550471	0.012996	0.058743	0.135065	0.811742	6.78137e-06	0.0431108	0.77191	1.38231	0.263044	5.94944	0.0321089	0.528202	0.177402	0.578028	0.86004	9.65892	1.15094	9.4179	0.0400019	0.283131	0.345494	6.1508	16.9188	0.050006	0.268937	0.123758	0.206061	0.642609
Gln Tyr	NA	Peptides	0.337678	0.579984	0.649113	0.0747802	1.02081	0.220871	0.520971	0.273986	0.252	2.2671	1.35424	1.06902	1.49247	0.286954	1.43905	0.723208	0.36708	0.324425	5.19183	0.188053	0.158155	0.154458	0.44212	0.157334	0.501139	24.899	0.0149888	0.297015	0.379438	0.62965	1.32858
Gln Val	NA	Peptides	0.64388	0.613597	1.67728	0.186243	1.11803	1.03183	0.82418	0.393517	0.367715	0.263268	1.19987	1.54847	0.765306	0.679137	3.30081	0.955268	0.861562	0.47718	0.330492	1.00343	0.426918	0.115516	0.695014	0.489375	0.386392	0.963439	0.00925905	0.742195	0.353672	1.44631	4.16447
Val Asp Ser	NA	Peptides	0.231723	0.202707	0.314237	0.258442	0.756542	0.21573	0.32846	0.983581	0.267301	0.493387	2.72835	0.385162	1.3259	0.211157	0.651702	1.10869	0.216659	0.0958088	0.726168	0.516066	1.20429	0.119101	0.522103	0.365315	0.58654	0.408917	0.0883586	0.58708	0.527925	0.66202	0.582756
Asn Met Lys Phe	NA	Peptides	0.747106	0.926685	0.503516	0.145375	7.44641	6.04571e-06	0.0429056	6.78137e-06	1.7571	6.75278e-06	0.0299248	6.18099e-06	1.41033	1.00079	6.88365e-06	0.227424	0.0448174	0.215267	1.38386	6.14262e-06	0.655592	0.0143615	6.70124e-06	6.48417e-06	6.03792e-06	0.220792	6.4137e-06	6.35025e-06	0.0483442	0.112173	6.38724e-06
Asp Val Ile	NA	Peptides	0.642933	0.484143	1.05118	0.317597	0.947563	0.361862	1.52377	0.182637	0.226208	0.596509	3.01334	2.29566	0.457522	0.401575	2.58026	0.343949	0.932126	0.420875	0.747546	0.805572	1.64186	0.189616	0.755757	0.888723	0.136539	0.842635	0.0768145	0.845741	0.694606	1.16274	1.54957
Met Ala Tyr Pro	NA	Peptides	0.295725	0.622323	6.44451e-06	0.0785888	0.0707605	0.0472552	0.385066	0.0681906	0.0816696	0.827389	6.50054	0.596774	1.27892	0.0279895	0.039293	0.325183	0.22743	0.33358	9.56463	0.171802	3.8679	1.39639	0.0921255	0.0344094	6.97766	0.209346	0.078998	2.37042	1.14482	0.0462933	0.0310609
Asn Val	NA	Peptides	1.79125	1.75085	2.35024	2.03461	1.80984	1.19982	1.50003	1.79096	1.06503	0.731523	1.80763	3.44412	1.41576	1.34143	2.90756	3.94548	0.872212	2.53314	4.61136	2.03569	0.795992	0.559966	1.44728	0.579719	0.284215	4.29931	0.0970452	2.04067	0.653506	1.06148	1.69828
Alanyl-Isoleucine	HMDB0028690	Peptides	0.746412	0.485059	0.0995511	2.81188	0.229557	3.07877	3.46821	0.639031	0.786113	1.40651	1.35617	3.32384	0.605478	1.05251	2.40073	1.01079	1.59575	2.54444	1.16922	1.18372	2.98248	0.848344	3.48849	0.460036	1.42247	2.13623	2.71177	1.31718	0.828801	0.999446	1.69517
His Val Tyr Asp	NA	Peptides	0.0806368	1.64591e-05	0.0171493	0.000760194	0.260916	0.0124727	0.00218324	0.00224422	1.38891e-05	0.455008	0.0249121	0.00170027	1.57474e-05	0.0169521	0.0293771	1.66776e-05	0.00165428	0.0014906	0.0332354	0.0314397	0.0313984	0.000636206	0.00201425	0.0346183	1.46578e-05	17.6837	1.54696e-05	0.00162609	0.023383	0.0189402	0.0419242
Asp Val Trp Gly	NA	Peptides	0.011719	0.00367398	0.012998	0.000680726	0.0122234	0.00199612	0.0054665	6.78137e-06	0.00136545	0.00808327	0.119243	0.00179415	0.00624836	0.00170911	1.63718	0.00289343	0.0524391	0.000764727	0.00255861	0.0436079	0.00816114	0.000350674	0.518869	0.00837277	0.000807893	0.00634872	0.0103882	0.0413412	0.000382879	0.0352472	0.388279
Isoleucyl-Alanine	HMDB0028900	Peptides	2.06704	0.806392	1.78085	0.472392	1.31133	0.927487	1.76751	0.717493	0.41778	0.626568	1.56162	1.83068	0.496077	1.23288	2.8291	1.46292	0.816491	0.480298	0.687701	0.619141	0.891518	0.174985	0.56867	0.419166	0.212447	0.656708	0.0171996	0.421356	0.823816	1.92542	2.85993
Leu Tyr Phe Phe	NA	Peptides	1.00702	0.102659	0.468567	0.538099	0.669591	0.45381	1.85231	0.0706199	0.0572333	2.7029	0.816464	0.885373	0.0716963	5.39564	6.54635	0.040783	0.274978	0.0760658	0.408308	1.60377	1.04979	0.704942	0.740849	0.38039	0.00505505	0.46812	0.00445407	2.41416	0.256964	0.844756	1.04035
Glu Val Ile Glu	NA	Peptides	3.49473	0.0826244	5.34397	4.41113	7.89202	1.68469	0.786716	5.61159	0.0259182	0.069656	0.366527	0.192411	0.0291046	3.72234	5.94972	0.696336	3.24888	2.67246	0.0827841	5.86614	0.127625	2.88233	1.3356	0.241721	0.0120346	0.0612379	1.54696e-05	1.39215	3.90602	1.1008	4.85685
Tyrosyl-leucine	HMDB0029109	Peptides	2.90092	8.27125	1.70572	0.271041	1.68138	1.17565	3.52184	0.488235	0.762173	4.08485	0.995664	1.46532	1.03545	0.862987	3.97701	3.85603	0.0134815	0.425711	0.468038	2.40328	0.636946	0.0527483	1.81755	0.322366	0.612938	2.70838	0.0261204	0.228025	0.53028	1.21596	1.82891
Cys Arg Gly Asn	NA	Peptides	0.623037	0.308669	1.45497	0.534718	0.735088	0.795282	0.188224	0.339255	0.0772463	0.179334	1.50646	0.146029	0.195534	0.45919	2.90995	0.298965	0.137016	0.204011	0.123872	0.809877	0.751147	1.48224	0.908338	0.0285879	0.021608	0.69517	6.4137e-06	0.54075	0.191132	0.0355284	2.01628
Gly Met Phe Gly	NA	Peptides	0.0654532	0.0714941	0.174745	0.0848428	0.227852	0.0380182	0.0387832	0.112675	0.0182858	0.0127004	0.0647084	6.18099e-06	0.132472	0.0221623	0.138997	0.146524	0.0196978	0.0384274	0.00372181	0.038037	13.3834	0.0150262	0.0088276	0.00387803	6.03792e-06	0.293326	0.0198578	0.0113816	0.0138847	5.85054e-06	0.0243206
Glu Glu Ile	NA	Peptides	0.33394	0.53328	1.43862	0.361397	0.683304	0.125535	0.87913	0.168686	0.197189	0.374105	3.71237	1.08598	0.427296	0.173673	4.01618	0.140164	0.742113	0.0642081	0.607226	0.923541	0.710834	0.245631	1.25599	0.33624	0.182484	1.17475	0.0408476	1.83738	0.438542	0.593425	1.11553
Asn Leu Arg Arg	NA	Peptides	0.0257861	0.00531685	0.0391426	0.00846275	4.04943	0.106808	0.340443	0.00108805	0.00432397	0.0434054	0.0120992	6.2985	0.00390983	0.0377994	1.3665	0.0271681	0.0387071	0.00816509	2.67774	5.69449	0.477998	0.0295218	0.372944	0.17899	3.12113	0.378452	0.238394	1.02292	0.169252	2.82651	0.494221
Val Ser Val	NA	Peptides	0.721383	1.07003	2.72096	0.464694	1.56027	0.864944	1.59915	0.382472	0.552419	0.711848	1.48666	1.96731	0.632082	0.780485	4.16642	1.75071	1.10513	1.28928	1.12005	0.84135	0.773813	0.554892	1.25578	0.720478	0.385336	1.46659	0.0184504	0.709873	0.691441	1.28367	5.39656
Pro Ala Trp Ala	NA	Peptides	0.525238	0.808026	2.09199	0.463898	1.55891	0.254121	0.0398397	0.614137	0.197525	0.0935908	6.57194e-06	0.00264253	1.82989	6.54495	0.666192	6.98216	0.544335	1.5351	0.00391321	0.159375	6.69168e-06	0.00380062	0.259964	0.00368953	0.037037	0.00164596	6.4137e-06	0.00660337	1.558	0.013993	0.269187
Glu Arg Cys Lys	NA	Peptides	1.48998	0.46861	0.613645	0.634293	0.409583	0.444262	0.457832	1.58679	0.636016	0.196381	1.1569	3.13178	0.609755	2.58607	0.341982	0.296128	4.65481	0.0654625	0.240219	0.109327	4.68169	0.680472	0.453403	0.0152304	0.568712	1.56353	0.141461	1.67856	0.211069	0.267125	1.58087
Lys His Met	NA	Peptides	2.17648	0.962147	0.700545	0.865155	0.823494	0.716618	0.876681	0.891855	0.487403	0.813474	0.527335	0.783264	0.870752	0.838888	0.614249	0.85413	0.670753	0.9026	0.527681	0.765798	0.959476	0.771396	0.922415	0.595879	0.854141	1.34548	0.503098	0.755033	0.640536	0.887747	0.74329
Glu Ser Ser Cys	NA	Peptides	4.8209	2.49559	1.23559	1.76287	1.08785	1.16289	0.731746	2.82881	1.7731	1.4397	0.937973	1.27554	1.68404	1.96293	0.947749	1.33535	1.71217	2.76853	0.693113	0.522338	1.37587	1.47244	1.84147	1.67715	1.56826	2.82832	2.26433	2.01127	0.812779	0.488528	0.402892
Phenylalanylarginine	HMDB0028989	Peptides	0.73623	0.858853	36.0118	1.11009	1.03443	0.348202	0.558173	1.08492	1.23071	2.17527	2.65684	6.78569	1.51256	1.26969	5.8028	1.3167	0.308699	1.05815	3.21857	0.550021	0.249704	1.2536	3.00301	2.40382	0.707069	2.95153	0.0373744	0.168421	0.205864	5.04793	7.56067
His Trp Asn	NA	Peptides	0.0148985	0.0112338	0.0027054	0.00172331	0.0117874	0.00268604	0.0040054	6.78137e-06	0.0199168	6.75278e-06	0.145614	6.18099e-06	0.0388103	0.00577995	0.0327979	0.0315488	0.00226007	6.68303e-06	6.53832e-06	0.00838234	0.0182044	6.4046e-06	6.70124e-06	6.48417e-06	6.03792e-06	0.00266758	6.4137e-06	6.35025e-06	6.50456e-06	5.85054e-06	0.304702
Asn Gln Lys Phe	NA	Peptides	0.644814	1.3436	1.56939	0.525972	1.47097	1.41116	0.273605	3.17052	1.14919	0.0544504	1.0508	0.286817	0.479062	7.30418	0.0186029	0.660644	3.00516	0.0903362	0.00717753	0.271227	0.300557	0.986404	0.404617	0.00937534	0.015055	0.689958	0.00136456	0.143504	0.498607	0.0516516	0.203653
Gly Trp Ser Cys	NA	Peptides	0.0220776	0.0459715	0.138883	0.0442486	0.0229713	1.42747	0.0250186	0.128299	0.0169902	0.115467	0.58936	19.6104	0.0154582	0.379502	5.7741	0.155692	3.12693	0.020757	0.312747	0.387993	6.69168e-06	0.0146751	5.43567	1.61249	0.00981999	0.0587831	6.4137e-06	3.9566	1.97994	0.0117053	0.551558
Leu Val	NA	Peptides	1.28908	0.489057	1.99892	0.360701	0.99607	0.853229	1.34725	0.609676	0.383536	0.314618	1.35368	2.08977	0.785882	1.06616	2.944	1.01942	1.05227	0.383689	0.491069	1.44087	0.673308	0.118052	0.845071	0.523686	0.304766	0.739047	0.0236611	0.53964	0.542558	1.64205	3.09661
Gly Asp Glu	NA	Peptides	2.64352	4.54647	1.4593	3.99492	8.15563	0.118608	1.93418	5.45251	2.5975	6.91681	25.4005	0.977042	4.66707	2.28062	0.817004	6.02759	1.74191	1.50497	1.45982	5.46303	0.760033	0.781263	1.1549	1.33627	3.11404	1.22005	1.29131	0.077572	0.326385	1.90543	3.75433
Gln Phe	NA	Peptides	1.2147	0.662365	1.02559	0.291971	1.60152	1.21876	1.59258	0.505617	0.248346	0.596071	1.83208	1.69845	0.736347	0.793028	4.81143	0.811539	0.547402	0.233101	0.446263	1.9877	0.655047	0.213046	0.750354	0.568757	4.89052	1.46747	0.6143	0.785076	0.723398	1.86139	4.4247
Asp Glu Asp	NA	Peptides	0.0351212	0.00389483	0.00436244	0.172809	0.00626592	0.0666191	0.000979507	0.196921	0.000719078	0.0116615	0.987055	6.18099e-06	0.0222086	0.359224	4.59352	0.00406534	0.000680358	0.000881645	0.0171002	0.0356744	0.147989	6.4046e-06	6.70124e-06	0.00169586	0.806992	0.40643	0.28985	0.000796224	6.50456e-06	0.00174391	0.00117058
Lys Asp Trp Phe	NA	Peptides	6.76876	0.156961	0.367465	0.171767	7.22456e-06	0.374672	0.126663	11.9233	0.443734	6.75278e-06	0.161339	2.2848	0.534584	5.56609	0.19346	0.223787	7.46087	0.0688954	0.140583	6.14262e-06	7.2757	0.0592034	6.70124e-06	6.48417e-06	0.203353	4.91595	6.4137e-06	6.35025e-06	6.50456e-06	5.62084	3.01832
Glu Val Val	NA	Peptides	0.852277	0.940984	2.05098	0.280632	2.1525	0.84616	1.50813	0.500151	0.96206	0.475856	2.98414	2.44283	1.41039	0.726028	3.02104	0.717848	1.52216	0.567658	0.668903	1.23623	0.943178	0.506828	1.04106	0.684168	0.123824	1.46576	0.0185108	1.12954	0.578138	1.621	1.95559
Ser Tyr	NA	Peptides	1.41775	1.0404	0.866486	0.496484	4.3931	0.57142	1.76689	0.535888	0.740559	2.68261	0.337053	1.8063	1.15552	0.638963	3.18634	0.897077	0.974982	0.483107	1.02256	1.68679	1.16449	0.368562	0.808654	0.374742	0.688242	2.9178	0.0386102	0.256103	1.68818	1.97627	3.7182
Met Trp Thr Lys	NA	Peptides	1.03263	0.0145401	1.81658	2.27038	1.96261	0.0161329	2.34525	0.210398	5.36953	6.75278e-06	2.31857	6.18099e-06	6.75348e-06	2.17096	6.88365e-06	0.0229648	1.0504	6.68303e-06	6.53832e-06	6.14262e-06	0.0210073	1.18405	0.0172531	0.525646	6.03792e-06	1.82546	6.4137e-06	0.94456	0.667628	5.85054e-06	0.122535
Valyl-Valine	HMDB0029140	Peptides	0.931925	0.484166	2.38817	0.260227	1.23585	0.8897	1.2042	0.738969	0.421696	0.298616	1.76633	1.86971	1.02733	0.927269	3.40864	1.16263	0.932325	0.378083	0.447929	1.53066	0.623343	0.150928	1.13962	0.508293	0.513808	0.640175	0.023628	0.734328	0.469211	1.11275	2.27983
Ser Val	NA	Peptides	0.800691	0.54484	1.98537	0.272171	1.06387	0.892485	1.26546	0.528722	0.442707	0.459112	1.31159	2.09391	0.692666	0.848663	4.31645	1.17101	0.888122	0.593909	0.609601	1.08111	0.968733	0.289399	1.3314	0.484688	0.437779	1.05132	0.0716455	0.600736	0.516411	1.41728	3.18418
Ala-Leu	HMDB0028691	Peptides	1.58118	0.38619	0.924761	0.397453	0.80393	0.982422	2.91947	0.685689	0.378574	1.03238	2.77909	2.05527	0.462613	0.943409	3.11812	0.96423	0.86038	0.272391	0.843683	1.90835	1.4624	0.408375	0.619624	0.580968	0.240068	0.969446	0.0232054	0.387996	0.833578	2.1435	2.9564
Leu Thr Asn	NA	Peptides	1.11673	0.898188	1.67932	0.2204	0.624283	0.779424	1.63812	0.247385	0.304161	0.458677	0.912183	1.5412	0.935752	0.690558	2.90627	0.945308	0.894849	0.48353	2.3392	1.19363	0.872486	0.481109	1.62882	0.243615	0.576298	0.803003	0.00440165	0.612618	0.54354	1.0981	2.16451
Leu Glu Ala	NA	Peptides	0.440336	0.783662	2.14295	0.282149	0.545256	0.417201	1.40199	0.353248	0.370096	0.654695	2.05174	1.85139	0.681078	0.5926	2.28369	0.737791	1.01646	0.697339	0.710214	1.55629	1.03713	0.358825	1.09513	0.627299	0.341893	1.23577	0.0438973	0.736635	0.669664	1.29656	2.29272
Lys Arg Leu Gly	NA	Peptides	0.899309	0.458833	0.780988	0.430539	2.06109	4.18609	5.31981	1.10027	0.264246	1.11003	1.06555	1.73708	0.848214	1.28195	3.07351	4.35139	0.915303	0.711207	3.09386	1.49934	0.264638	1.15566	0.454427	0.112998	0.257027	1.025	0.00736657	0.549752	1.9112	0.74181	3.59691
Ile Pro	NA	Peptides	0.00784177	0.00722145	0.00163396	0.0327253	0.0438901	0.0274142	3.66787	0.00712438	0.0429642	0.010854	0.0452799	0.947073	0.0245864	0.00934644	0.00712184	0.00825517	0.052969	0.00185114	0.285265	0.0213929	0.561322	0.0393951	0.087823	4.31201	0.127356	0.0141338	0.37994	0.0449284	0.0285156	1.54592	0.659189
Leu Trp His Arg	NA	Peptides	0.527938	1.73054	3.81556	0.519406	1.79547	0.155407	0.0037731	3.19004	1.31568	0.000648666	0.00306289	0.000471738	4.93518	1.0002	0.152008	3.16384	0.597284	1.1267	0.00058598	0.00981705	6.69168e-06	0.000555652	0.123546	0.000455023	0.00705745	0.00172859	6.4137e-06	0.00104807	0.680292	0.000675129	0.023583
Leu Thr Pro Ile	NA	Peptides	0.965703	0.937602	1.30436	1.44687	1.42782	0.477892	1.64403	0.953032	0.691883	0.19162	0.790741	0.733396	1.62209	2.30578	0.965041	0.703346	0.665654	0.732595	1.91512	1.70919	0.423128	0.887975	1.19291	0.509054	0.0195331	0.832234	0.00866749	0.700231	0.930252	1.74763	1.19297
Ile Lys	NA	Peptides	1.24831	0.616132	0.577498	0.280333	0.646963	0.451718	1.84975	0.959938	0.230931	0.431279	1.60965	1.74436	0.557281	0.736195	3.6482	0.482078	0.865021	0.188399	0.767503	1.1781	1.412	0.29562	0.568311	0.35426	0.0661204	0.728627	0.0016029	0.344886	0.505127	2.23401	2.87802
Pro Ile	NA	Peptides	0.00799099	0.00544032	0.0003049	0.0350729	0.0451464	0.0141664	5.27443	0.00556293	0.0285298	0.00807464	0.0385213	1.09114	0.017089	0.00368908	0.000828912	0.00104374	0.058932	0.000337724	0.54106	0.0205525	0.613489	0.0758773	0.142242	5.18596	0.289738	0.00507679	0.564894	0.0439508	0.0434214	0.964818	0.830664
Asn Gly Val	NA	Peptides	1.54784	0.673169	0.630083	0.983142	1.52412	0.942316	1.43173	0.0887169	0.765172	1.44673	4.5248	0.569816	0.122178	1.57336	0.639699	0.363223	0.439948	0.67373	1.04033	1.78183	0.931557	1.52642	0.815593	0.527545	0.32851	0.394056	0.177285	1.00684	1.56635	0.909729	1.87506
Val Val Ala	NA	Peptides	0.936884	1.00059	2.9402	0.676821	1.82991	1.40271	2.3839	0.583567	0.626036	0.893123	1.61395	1.417	1.01048	1.01321	5.10752	1.31813	1.57676	1.09414	0.495017	1.25585	0.59651	0.494693	1.20516	0.569701	0.252527	0.571009	6.4137e-06	0.744787	0.853632	1.27278	2.73161
Lys Lys Ile Glu	NA	Peptides	0.0403724	0.0606304	0.340738	0.177114	0.333886	0.0163174	0.353392	0.00904487	0.00902562	0.0444582	0.0423746	0.0224209	0.124704	0.0994171	0.0892017	0.0780366	0.0400142	0.0203822	2.53451	0.0581241	0.447707	0.0512796	0.867612	0.00140599	0.0645958	1.42979	0.00412804	0.0147808	0.159531	0.135737	1.37185
His Pro His Ser	NA	Peptides	0.0198939	0.0111243	0.0499449	0.0353945	0.037929	0.00813846	0.0161486	0.0296033	0.00554753	0.0312966	0.0963043	0.0154525	0.057015	0.326346	1.20861	0.0141209	0.0264651	0.0402267	0.0301769	0.0544567	0.0723217	0.00411372	0.479396	0.00603527	0.200877	0.0156606	0.00726474	0.0282098	0.0524117	0.00315029	0.705053
Leu Lys Glu Asp	NA	Peptides	0.0255246	6.936e-06	0.0132539	0.0108309	0.114672	0.629191	0.0276085	0.00294613	0.00656621	0.100433	0.00560342	0.0383209	0.0449181	0.754017	0.0592872	0.532414	0.013073	0.020304	0.354706	0.190234	0.0149007	0.138392	10.1088	0.522922	0.472356	0.18357	6.4137e-06	0.145135	0.0221261	0.211991	0.0138812
Thr Phe	NA	Peptides	1.65958	1.62579	0.947226	0.528423	2.8515	1.07647	2.05072	0.582012	0.327079	0.77772	1.33299	2.05345	0.552693	0.718937	1.43304	0.549844	0.694096	0.222862	0.776672	2.05199	0.640124	0.251797	0.495858	0.742796	0.111322	0.66574	0.101634	0.517095	0.765944	2.35963	2.5435
Asn Asn His	NA	Peptides	4.4989	2.37945	2.74578	1.85106	1.88979	3.41925	2.10049	34.2318	6.42475e-06	0.554011	2.55921	2.34964	12.6476	4.2097	3.63278	3.8514	1.01912	0.403028	0.5006	2.61085	0.365081	0.415211	2.624	0.115241	6.03792e-06	1.51081	6.4137e-06	0.922469	2.14041	2.56965	3.11478
Gln Leu Leu	NA	Peptides	0.773446	1.01343	2.08677	0.337837	1.57307	0.801737	1.60166	0.349891	0.445437	0.609333	1.50389	1.29975	1.12435	0.88766	5.90705	1.67253	0.928009	0.598509	0.535015	1.79047	0.621854	0.348031	1.18828	0.528444	0.236892	0.575411	0.0376726	0.274062	0.756679	1.26015	2.8327
Asp Pro	NA	Peptides	1.00643	1.57825	1.45489	0.724825	1.95213	0.96417	1.09165	0.951097	0.415898	0.455234	2.27628	0.903433	1.40931	0.925872	2.25827	1.17225	0.878381	0.508386	0.959638	0.993543	0.771608	0.635493	1.07875	0.424825	0.748866	0.510469	0.11369	0.890405	1.1764	0.618457	1.34359
Thr Ser Leu	NA	Peptides	0.657503	0.669685	1.48507	0.298784	1.15269	0.573763	1.39941	0.539949	0.427345	1.05137	1.27074	1.1336	0.542953	0.6193	6.11418	1.03637	0.759049	0.606102	0.791733	0.836903	1.86273	0.347948	1.5342	0.716696	0.357574	1.65989	0.119005	0.95427	0.533721	2.1433	2.51307
Gly Asp Gly Pro	NA	Peptides	1.13001	0.580086	1.04593	0.466189	1.63803	0.808404	1.63532	0.368879	0.412034	0.746318	1.84091	1.88172	0.401384	0.804557	4.37574	0.87915	0.958398	0.383419	0.924279	1.67509	1.21302	0.409174	0.555448	0.474697	0.110234	1.0275	1.29625	0.593505	0.789522	2.48937	2.96741
Val Val Pro	NA	Peptides	0.638317	1.41365	1.92877	2.20027	6.0482	1.61099	1.66545	0.430457	0.38878	0.936701	3.71097	0.770142	0.855539	0.844684	1.02704	2.61425	0.285105	1.38886	0.504921	1.27146	0.347911	0.267456	0.673492	0.181188	0.221406	0.56514	0.0102653	0.465424	0.990637	0.131348	0.865212
Lys Thr Lys	NA	Peptides	0.604385	0.575335	0.61009	0.515507	0.676166	0.376993	0.785697	0.703813	0.625345	0.651775	0.498407	0.493344	0.412807	0.55486	0.588364	0.561894	0.542569	0.575232	0.579197	0.559161	0.533156	0.558133	0.713026	0.509977	0.506649	0.509517	0.661744	0.502314	0.62082	0.520954	0.65701
Lys Thr Ile Trp	NA	Peptides	1.91885	0.392733	0.540467	2.93644	7.10348	0.233114	0.0169793	0.550507	0.613805	0.0270921	0.755433	0.0263858	0.471002	13.7341	0.319302	0.412975	0.639656	0.223295	0.00811238	0.0819766	0.0268354	0.0321711	0.232955	0.0690989	0.130168	0.0799574	0.00149693	0.222204	0.235117	0.20202	5.37182
Met Arg Asn	NA	Peptides	2.00259	0.133028	0.0613437	0.097161	0.912602	4.07967	0.979749	0.596872	6.42475e-06	0.636062	1.77333	0.0223472	3.64746	0.355397	0.219038	0.651135	0.0188308	0.281871	6.53832e-06	0.273001	12.2019	0.392163	0.261897	6.48417e-06	0.0225358	0.029308	6.4137e-06	3.13874	0.570552	5.85054e-06	0.87699
Asp Leu Ala Glu	NA	Peptides	1.19371	0.159131	2.66793	0.0694083	3.61378	0.855581	2.67926	0.891434	1.00074	0.727033	0.114673	0.990166	0.097595	1.01516	0.65331	0.0624086	0.127708	0.6492	3.15046	1.13903	1.41661	0.835191	0.445087	0.167963	0.350291	0.665545	1.54696e-05	0.0863795	0.728904	0.966897	0.590164
L-gamma-glutamyl-L-valine	HMDB11172	Peptides	0.57344	1.41	0.339732	0.315983	0.881292	0.168268	0.907745	0.539233	0.118641	0.218301	0.306107	0.926402	0.829669	0.127569	0.360203	0.326383	0.22044	0.307481	1.06656	0.884828	0.678702	0.603029	0.103545	0.386871	1.27095	7.4357	0.515523	0.0706246	0.435441	0.773689	0.144881
Ser Leu	NA	Peptides	0.6989	0.72822	2.0147	0.274041	1.01504	0.489966	1.28322	0.404268	0.421959	0.430447	1.09766	1.27349	0.603436	0.655868	2.66923	0.804059	0.742688	0.454935	0.529067	1.05196	0.772033	0.190536	0.758996	0.481445	0.314283	0.996842	0.00860356	0.806601	0.477464	1.3711	2.19741
Asp Ile Ala	NA	Peptides	0.632085	0.440538	1.35321	0.362182	0.451457	0.460855	2.54716	0.123304	0.245587	0.74966	2.09976	1.27797	0.536677	0.351729	5.78825	0.601272	0.852255	0.43471	0.749485	0.878037	1.54965	0.524416	0.831699	0.311736	0.18929	0.993749	0.0480617	0.72919	0.760505	1.97867	3.27764
Asp Gly Val	NA	Peptides	0.357611	0.489247	0.908708	0.151224	2.74336	0.330157	0.351124	0.150276	0.116256	0.927515	2.44211	0.342358	3.94623	3.83144	9.65195	6.29842	0.296255	0.111727	0.25674	0.396093	0.639256	5.96966	0.301551	0.0450572	10.4195	0.432596	0.250359	0.216281	2.82468	3.05173	7.13283
Cys Val Pro Val	NA	Peptides	0.0662284	0.0106644	0.018089	0.0227434	0.0438409	0.00822607	0.0942602	0.210602	0.00500195	0.00960422	0.813038	3.26879	0.0843531	0.447646	12.1902	0.0263481	2.43165	0.0109521	0.151612	0.474461	0.0881318	0.2272	5.72465	1.01581	0.0114578	0.128721	6.4137e-06	0.71007	0.79994	0.174592	0.0169012
Met Arg His	NA	Peptides	0.187966	0.128596	0.103151	0.00819299	0.0203222	0.0273215	0.100178	0.00671585	0.0381953	0.00368242	0.0280417	0.0134792	0.0984499	0.00896639	0.0283376	0.144179	0.00255682	0.00187044	0.00310865	0.0836565	0.00833467	0.00850246	6.70124e-06	6.48417e-06	0.402491	6.46311e-06	6.4137e-06	0.0100014	6.50456e-06	0.00179764	0.0100602
Tyr Asn Ile	NA	Peptides	1.00051	1.29657	1.11316	0.426741	1.35993	0.513667	3.7688	0.527876	0.291734	0.373052	1.29499	1.72521	0.218259	0.420211	5.86247	0.139377	0.524797	0.252505	0.521455	1.37619	2.19585	0.14534	1.01397	0.221845	0.029895	1.7142	0.00434924	0.605393	0.458678	1.78266	3.90231
Gln Val Val	NA	Peptides	0.639057	0.826187	2.51961	0.174257	1.40787	1.04761	1.88203	0.294701	0.059884	0.697692	1.94068	1.98226	0.541362	0.556147	5.76368	0.972373	1.31216	0.851878	0.484468	0.920088	0.509465	0.257052	1.9321	0.579703	1.09809	0.833731	0.0046921	0.680278	0.506127	1.56762	3.21101
Met Trp Lys Glu	NA	Peptides	6.32158	0.556678	0.519341	0.361867	0.191438	0.540773	0.252152	11.9365	0.626875	0.124111	0.387301	2.00798	0.70501	5.10957	0.557697	0.385785	5.76717	0.164732	0.440557	0.168578	5.52846	0.0874687	0.117884	0.00384359	0.38543	4.36008	0.0466209	0.291847	0.0726407	3.85561	2.17711
Asn Ala Arg Lys	NA	Peptides	0.0263291	0.00244133	0.0540048	0.00472187	0.128568	0.714525	0.0315192	0.0045758	0.00560612	0.0327063	0.00855128	0.0280902	0.0509231	0.831234	0.0285134	0.577886	0.0145876	0.0108907	0.427528	0.211438	0.0336949	0.0499064	6.662	0.180986	7.33045	0.277161	0.000627987	0.100282	0.0324298	0.163784	0.0417422
Trp Val	NA	Peptides	1.20835	0.381503	1.16374	0.189338	0.954327	0.623877	0.773719	0.387328	0.219776	0.353987	1.3837	1.55748	0.573267	0.681813	4.86502	1.29481	0.531224	0.279046	1.231	0.874903	0.626213	0.174237	0.487461	0.625732	0.383118	0.735874	0.0492504	0.416454	0.467681	1.29281	0.547777
Asp Lys Gln	NA	Peptides	3.72829	6.936e-06	6.44451e-06	0.0101932	0.0582894	6.04571e-06	6.88302e-06	6.78137e-06	6.42475e-06	6.75278e-06	0.0153882	6.18099e-06	22.9929	6.33208e-06	1.63371	7.46987e-06	6.28395e-06	0.0111967	0.520082	6.14262e-06	6.69168e-06	6.4046e-06	0.63879	6.48417e-06	0.310759	6.46311e-06	6.4137e-06	6.35025e-06	6.50456e-06	5.85054e-06	0.0711224
Histidinyl-Isoleucine	HMDB0028888	Peptides	0.555764	0.401926	0.834725	0.141117	0.702677	0.643869	1.45668	0.274588	0.219201	0.500954	1.24568	1.19287	0.533183	0.40984	2.58984	0.648468	0.522144	0.393729	0.35073	0.798947	0.733509	0.271579	0.554427	0.611324	0.484234	0.794568	0.0271525	0.351108	0.344178	1.03332	1.4233
Ala Gln Thr	NA	Peptides	0.678506	0.111884	0.0968767	0.216379	0.870388	0.476781	1.37792	0.0399879	0.126166	2.41928	7.01727	2.18773	0.0609429	0.373311	1.4988	0.112237	0.343768	0.523421	5.2856	1.01032	5.31456	0.586794	0.737316	0.828931	1.82409	0.672732	0.283704	1.09781	0.971926	0.342942	0.288686
Gly Tyr Arg Arg	NA	Peptides	0.307021	6.936e-06	1.05599	0.193452	0.623843	0.462548	1.41888	6.78137e-06	6.42475e-06	6.75278e-06	11.3609	5.35467	0.011267	0.247959	6.88365e-06	0.0504935	0.00932041	0.291338	0.0868585	0.056062	0.485547	0.00961233	0.00879854	6.48417e-06	0.002034	0.00241208	6.4137e-06	0.006073	0.24757	0.809052	0.471466
Asp Ile	NA	Peptides	0.948605	0.525757	1.23763	0.250545	1.37313	0.766827	0.970552	1.15261	0.483294	0.395966	2.06051	1.40615	1.69358	0.67638	1.31317	1.17665	0.5002	0.54863	0.594588	1.1931	1.06368	0.282112	0.952588	0.448801	0.587721	0.62604	0.135185	0.606736	1.77567	1.36179	0.997066
Val Pro	NA	Peptides	0.275995	0.0763674	0.199052	0.160911	0.139834	0.0783655	0.542452	0.26309	0.0106945	0.148096	0.0972591	0.165664	0.35666	0.143474	0.127258	0.0526697	0.103499	0.363112	0.237453	0.0580471	0.120468	0.0933554	0.347917	2.72333	0.0718206	0.10452	0.0446741	0.205074	0.0725644	0.805518	0.506872
Ala Phe	HMDB0028694	Peptides	1.23741	0.525956	1.15096	0.509253	0.906326	1.11618	2.39193	0.513594	0.403367	1.15525	2.18139	1.78675	0.503871	0.964485	2.52915	0.68126	0.701968	0.336133	0.954998	2.123	1.05151	0.548117	0.882566	0.606379	0.695532	0.906406	0.0598004	0.440093	0.9434	2.37404	2.72584
Leu Pro Val His	NA	Peptides	0.0919323	0.246601	0.263812	0.434767	35.4805	0.194383	0.215277	0.0813677	0.0351751	0.528473	0.0793597	0.343104	0.851357	0.11866	0.169852	0.804451	0.0387617	0.026778	0.101574	0.310279	0.308683	0.0272704	1.45666	0.0568319	2.61502	1.86485	0.00207327	0.161992	0.162902	1.37734	0.0765911
Asn Ile Ser Asp	NA	Peptides	0.829533	0.67409	1.5561	0.928871	0.36407	0.892683	1.75277	0.552623	0.755371	1.53527	0.860374	3.37165	0.258672	0.284542	0.774436	0.775977	0.272553	2.69878	1.185	1.59359	2.93507	0.116149	0.790657	0.700399	0.0602446	0.388723	6.4137e-06	2.45261	0.2197	0.23651	0.577413
Met Met Lys Lys	NA	Peptides	0.591904	1.34718	1.59873	0.536123	1.36294	1.4998	0.254142	3.2994	1.19476	0.0607751	1.02371	0.288843	0.492225	5.8937	0.0293879	0.728313	3.10572	0.0962613	0.0134539	0.277599	0.344879	0.952069	0.39692	0.0117713	0.0249645	0.691055	0.00233113	0.13189	0.479086	0.0394911	0.221097
Gln Gly Phe	NA	Peptides	0.0576097	0.0106777	0.0512558	0.00625719	0.0253629	0.0268328	0.0269547	0.00791409	0.00264317	0.0288306	2.30613	2.29374	3.28026	4.08105	11.4157	9.16119	0.0636323	0.00686102	0.0179386	0.203481	3.49594	4.7859	0.0231318	0.00730602	6.65456	3.00174	0.489988	0.0220652	0.0450886	5.22376	10.8811
Phe Arg Cys Lys	NA	Peptides	6.38568e-06	0.0894421	0.274813	0.0508271	0.541503	0.0236351	0.0785949	0.0191264	6.42475e-06	0.131414	0.0962076	0.0843124	0.401879	0.0590361	0.0354488	0.153837	0.00405881	6.68303e-06	6.69904	0.0215277	6.12384	0.0574892	6.70124e-06	0.00468665	7.81626	1.11045	0.0197192	0.0545506	0.0382199	0.389727	2.43705
Lys Pro Pro Glu	NA	Peptides	1.38766	2.14749	2.9496	0.720383	1.2254	0.218576	0.0393126	0.820285	0.794445	0.0351924	0.0149133	0.0526573	5.35083	2.87379	0.489799	2.44207	0.500299	1.54224	0.0230099	0.135846	0.0177587	0.00803039	0.146912	0.00301763	0.14282	0.0010428	0.000921352	0.0103314	0.657961	0.00235147	0.174421
Met Pro Arg Lys	NA	Peptides	0.00375773	0.0141388	0.0458552	0.083073	0.21118	0.027322	0.166781	0.00487737	0.00295291	0.0693459	0.0228754	0.0460009	0.030001	0.00882838	0.0324326	0.0940917	0.00675524	0.00609184	1.23977	0.118127	0.467131	0.0325157	0.00305422	0.00325455	5.21351	0.605295	0.00261481	0.0250347	0.0621686	0.0231771	1.30201
Cys Met Phe	NA	Peptides	0.0104259	6.936e-06	0.20325	0.235269	0.00762747	6.04571e-06	6.88302e-06	0.00624669	6.42475e-06	6.75278e-06	6.57194e-06	0.00179487	6.75348e-06	0.342176	6.88365e-06	0.0147961	6.28395e-06	0.0691436	0.226327	6.14262e-06	0.177587	0.00118608	6.70124e-06	6.48417e-06	0.402915	0.00313212	6.4137e-06	0.0280877	0.193886	5.85054e-06	6.38724e-06
N-acetylaspartylglutamic acid	HMDB0001067	Peptides	0.255097	0.244991	0.061288	0.14404	0.926028	0.0515122	0.133718	0.118494	0.172858	0.073204	0.286143	0.134117	0.370176	0.0662126	0.0929246	0.0639904	0.143146	0.176748	1.32261	0.105929	0.231341	0.107308	0.174409	0.685013	0.250043	0.510711	0.913	0.0856297	0.237916	0.100819	0.0842242
Asn Thr Asp Asp	NA	Peptides	0.00238235	0.00690932	0.0182181	0.00312305	0.0654379	0.00223226	0.0255466	0.00419923	0.00480621	0.041166	0.00757037	0.0108405	0.0144161	0.00696529	0.0334916	0.00715384	0.00285195	0.00557776	0.00881416	0.00777278	0.0339732	0.00230319	0.00541254	0.00177068	0.0162559	0.0458632	6.4137e-06	0.00312628	0.0138847	0.00641309	0.0140028
Ala His Ala His	NA	Peptides	0.227929	0.040967	0.254417	0.0326095	0.194277	0.0555677	0.331282	0.0651632	0.0559068	0.0104447	0.13777	0.0326723	0.187129	0.214808	0.220078	0.402874	0.0191832	0.111967	0.00978699	0.203993	0.656663	0.0110574	0.0284089	0.0193279	0.21159	0.0215801	0.00293116	0.0140384	0.125481	0.159567	1.17459
Lys Phe Gly Thr	NA	Peptides	0.182918	0.666348	1.58325	1.20987	2.93414	1.32191	1.68696	0.161741	6.42475e-06	1.33376	0.257848	0.123347	0.649003	0.374495	3.82093	2.78536	0.249476	0.0814168	0.0548786	0.906288	6.69168e-06	0.24829	0.32409	0.0843216	0.544001	0.276124	6.4137e-06	0.276274	0.760383	5.85054e-06	0.773143
Phe Thr	NA	Peptides	1.28844	2.41156	1.70948	0.328143	1.21042	0.920882	1.14842	0.673695	0.545262	0.509177	1.39082	1.37403	1.64158	1.02435	3.44211	1.64196	0.602702	0.529482	0.648774	0.714008	0.722003	0.20874	0.539649	0.452536	0.421941	0.844468	0.0250165	0.473662	0.8693	1.48402	2.16299
Arg Gln Met	NA	Peptides	0.00373317	6.936e-06	0.167309	0.0200916	0.0730792	0.0391809	0.141631	0.0232132	6.42475e-06	0.231153	0.00628126	0.00595515	0.0222086	0.100217	0.624824	0.0336144	6.28395e-06	0.00706859	0.00863813	0.151203	0.0482573	0.518526	6.70124e-06	6.48417e-06	0.751257	0.0103534	0.0415657	0.0256453	0.0183879	0.00274525	0.0472901
His Val His Gly	NA	Peptides	10.2235	0.0734657	0.260689	0.172359	0.36526	0.996914	1.19138	0.186792	0.0178169	0.0904885	0.0349452	0.0127139	0.1479	5.35584	1.66674	0.513663	0.0675446	0.137175	0.0740492	0.83346	0.114363	0.0999523	0.00614992	0.14884	0.227495	0.136234	0.00586136	0.0633446	0.683778	10.4479	11.3347
His Pro Ala Gln	NA	Peptides	0.095908	6.936e-06	0.00772102	0.00196752	0.0158385	0.0156956	0.00465928	0.0151277	0.00105391	0.00261021	0.000508062	0.0075836	0.798729	0.00640514	0.0267404	0.00709638	0.00728696	0.00444678	0.0045894	0.000765465	0.00738659	0.000362106	0.00412384	0.000351642	0.0037737	0.000536935	0.0658637	6.35025e-06	0.00998199	0.0196893	0.0244435
Gamma-glutamylmethionine	HMDB0034367	Peptides	0.034736	0.0943782	0.257693	0.0320438	0.472235	0.78452	0.143229	0.192977	0.0711044	1.62269	0.252922	0.620623	0.24375	0.0657751	1.29205	0.143211	0.0714004	1.29501	0.354873	0.181238	12.116	16.7334	0.0943664	0.0321001	1.00695	0.148752	0.17565	0.212265	0.781354	0.303038	0.880252
Val Thr Val	NA	Peptides	0.499324	0.901603	2.1458	0.382631	0.799368	0.844937	1.03251	0.319944	0.443347	0.470703	1.67403	1.51751	0.846644	0.947015	4.74295	1.62844	1.3614	0.577126	0.623806	0.873234	1.7163	0.358292	0.97288	0.374753	0.0397161	0.650621	0.0359153	0.404551	0.570936	1.6319	2.57911
Val Asn Ile	NA	Peptides	0.73296	0.745755	2.10866	0.338866	0.91226	0.592664	1.5194	0.343025	0.370601	0.360651	2.11499	1.82995	0.536842	0.80249	2.94383	1.00573	0.912293	0.54574	0.629932	1.04482	1.15118	0.449931	0.721623	0.336902	0.0525326	0.626051	0.00778226	0.820186	0.548379	1.62821	1.93625
Ala Val Gly Ala	NA	Peptides	0.685072	1.79007	0.677305	0.278859	0.572992	0.926234	2.08523	0.838152	0.176341	0.393671	1.61884	1.21129	0.249131	0.898857	2.76664	0.0398967	0.894655	0.861189	0.590058	0.659543	1.12649	0.312673	1.00707	0.25584	0.117793	0.291434	0.00892883	0.657456	0.225751	0.729545	1.33797
Ile Gly Gly Ile	NA	Peptides	0.710623	0.57682	1.84649	0.328629	0.704465	0.733773	1.31019	0.374878	0.259837	0.451256	2.45569	0.964072	0.655708	0.488711	3.52391	1.20257	0.981835	0.575158	0.43	0.762496	1.01192	0.362869	1.22077	0.513867	0.0995489	0.77429	0.0602683	1.1047	0.640393	1.40093	2.38334
Gly Ile Leu	NA	Peptides	0.838181	0.868274	2.32339	0.407821	1.28027	1.12712	1.57021	0.463655	0.496721	0.470861	1.74761	1.66964	0.839291	1.15518	6.48581	1.56388	0.847965	0.821425	0.52094	1.21111	0.873033	0.296636	0.89473	0.446627	0.0801681	0.630328	0.0104338	0.435941	0.698496	1.45448	3.40673
L-beta-aspartyl-L-phenylalanine	HMDB0011167	Peptides	2.01143	1.88793	1.52439	0.371066	3.71321	0.77682	1.48531	0.874887	0.775496	0.326724	1.26566	1.19716	2.20445	1.13639	1.84222	0.943365	0.821603	0.407718	0.861605	0.833457	1.53889	0.125479	0.500954	0.168387	1.36414	1.03809	0.228274	0.708556	0.976432	1.26267	2.14625
Ile Tyr Lys Asp	NA	Peptides	0.611185	1.28927	1.57503	0.541088	1.41495	1.50996	0.259439	3.24741	1.19731	0.0486574	1.04315	0.286804	0.536977	5.55577	0.00512459	0.685625	3.09351	0.0922736	0.0107273	0.274017	0.341249	0.945296	0.380847	0.0044028	0.00807392	0.645398	0.00201721	0.125758	0.491958	0.0254093	0.207631
Met Pro Thr His	NA	Peptides	1.314	0.317004	0.00519634	0.00422192	0.0246417	3.83706	6.88302e-06	1.58092	0.0225069	0.0074635	4.37334	0.00484262	0.154928	6.33208e-06	0.348978	0.0680264	15.9104	6.68303e-06	0.126245	0.00409676	0.00420823	6.4046e-06	0.11822	6.48417e-06	0.00438831	0.0161399	6.4137e-06	0.0106139	0.019794	5.85054e-06	0.0151541
Ile Thr Gln Lys	NA	Peptides	0.0109293	0.00789637	0.0140044	0.0501769	0.257028	0.0258105	0.0606235	0.00888099	0.0082904	0.0259722	0.00779786	0.116607	0.110653	0.00275202	0.242252	0.14164	0.0154682	0.00837949	1.94892	0.0313037	0.378338	0.0169968	0.0126808	0.00111727	0.0753579	2.37395	0.000637669	0.0146544	0.0544131	0.0741443	0.214955
Met Phe His	NA	Peptides	1.01111	0.842088	1.28441	1.16451	0.793424	1.47195	1.6469	1.39078	1.09894	1.78345	1.14744	3.44287	0.58421	0.483132	0.711053	0.871941	0.925738	1.65733	2.20046	1.95146	6.91359	0.685616	0.93801	0.960319	0.00106844	0.217608	0.0360335	1.35776	0.830361	0.835493	1.36688
Asn Leu	NA	Peptides	0.52377	2.92589	1.37263	0.145654	0.577627	1.20104	0.800292	0.270723	0.379615	0.317373	2.13911	1.91741	0.621566	0.864651	3.70472	1.43984	0.869942	0.359706	0.531991	0.962104	0.556623	0.159222	1.19588	0.410911	0.197605	0.451544	0.0229221	0.588901	0.312605	1.27198	1.6652
Leu Pro	NA	Peptides	0.428821	0.214666	1.14183	0.117134	1.68097	1.80114	0.647956	0.720971	0.29099	0.325001	2.5192	1.47771	1.06508	0.40182	2.73093	0.854803	0.520273	1.0216	0.639593	1.09261	0.754942	0.305474	0.538456	0.324551	2.93484	0.921622	0.0552169	0.625209	0.371788	0.822216	0.901416
Leu Lys Gly Phe	NA	Peptides	0.217479	0.00793804	0.0242397	0.0138674	0.376081	0.0765094	0.0212111	0.13633	0.0239159	0.126988	0.00891646	0.408111	0.56048	0.126872	0.067893	0.378274	0.0322421	0.0214782	0.22214	0.942325	0.340513	0.029025	1.59411	0.0711094	0.511994	2.13599	0.0392017	0.148386	0.0572048	0.987032	0.0604687
Isoleucyl-Threonine	HMDB0028917	Peptides	1.31898	0.737535	1.42028	0.262348	2.33928	0.948187	2.01384	0.819173	0.470562	0.324797	1.39532	2.3932	0.633347	1.06625	2.80146	1.55018	0.789073	0.499797	0.488856	1.13195	0.674906	0.0717372	0.772683	0.441579	3.05187	0.665948	0.00132057	0.410641	0.757215	1.3405	2.41727
Phe Phe	NA	Peptides	1.29205	0.55516	1.207	0.36761	0.968322	0.849882	1.83035	0.386671	0.359536	0.624017	1.82555	2.34407	0.40286	0.917758	4.49248	0.772798	0.819571	0.299649	0.92962	1.45687	1.2792	0.376421	1.00442	0.543039	0.0294949	0.644018	0.208446	0.53167	0.996424	2.25921	2.54436
Ala Phe Val Lys	NA	Peptides	0.0458247	0.00698522	0.00339635	0.00559436	0.107222	0.0826772	0.00714774	0.0275646	0.00892703	0.0313672	0.0146888	0.371787	0.0241037	0.314486	0.0110379	0.272984	0.0121192	0.0100194	0.160028	0.128235	0.0376134	0.0217314	2.69623	0.0861523	9.73157	0.493985	0.00175296	0.109949	0.0469124	0.426207	0.015101
Ser Glu Leu	NA	Peptides	0.409587	0.420566	1.24419	0.251429	0.419727	0.260111	1.09918	0.213144	0.191177	0.431242	1.24568	1.96819	0.368352	0.318891	1.64878	0.353921	0.794327	0.283351	2.11672	0.946262	0.699351	0.317313	0.0297505	0.333793	0.117312	0.775422	0.120672	0.692277	4.07901	0.973904	1.47921
Ala Leu Ile	NA	Peptides	1.32083	0.828814	2.15243	0.440753	2.26101	0.866458	1.80237	0.198252	0.380888	0.560151	1.84207	1.75423	1.10816	2.69888	5.84435	3.12838	1.049	2.21521	0.717215	2.16252	3.8638	0.943174	0.845489	0.323521	0.832287	3.84015	0.0113338	0.543925	2.07282	7.03017	13.6848
Val Thr Ile	NA	Peptides	0.592668	0.799437	1.62444	0.351275	0.829354	0.657184	1.76622	0.356936	0.402149	0.669833	0.860453	1.35377	0.686449	0.704695	7.1294	1.94407	0.768818	0.494698	0.734171	0.739459	1.96742	0.041774	1.13909	0.52626	0.332378	0.815546	0.0621786	0.533997	0.70739	2.37075	0.0236715
Tyr Phe	NA	Peptides	1.63976	0.602467	1.00104	0.461275	1.75835	1.26318	2.45253	0.439739	0.297469	1.08332	2.05397	1.5028	0.940479	0.60821	2.07435	0.81114	0.767621	0.302124	1.05335	1.86526	1.07034	0.544799	0.652817	0.498164	0.181482	4.4052	1.12839	0.374314	1.07034	3.03151	3.0565
Phe Asp Ala Glu	NA	Peptides	1.18626	0.0136052	0.0115381	0.00924422	0.33622	29.531	0.00193254	0.00399058	0.0331122	0.492174	0.164299	1.33129	1.22212	2.0701	1.58854	1.59453	0.0314197	0.143942	0.029171	0.219717	0.711635	6.4046e-06	0.769354	6.48417e-06	0.0117275	0.0698513	6.4137e-06	6.35025e-06	3.03963	0.00284651	0.0947031
Tyr Pro	NA	Peptides	7.13064	1.63942	0.875182	6.05951	4.53287	106.187	5.27449	1.88178	5.08565	1.57472	4.33547	5.22891	5.55514	1.08377	2.71194	4.33251	6.3909	4.08846	20.2022	5.69656	1.68653	10.5898	1.94107	1.10863	0.772526	0.798588	0.178265	0.120024	0.930672	22.3728	5.46193
Ala Tyr Trp Lys	NA	Peptides	0.920139	0.714297	0.567635	0.926084	3.27326	6.04571e-06	0.00957388	0.306095	3.53497	0.0262449	0.0189623	6.18099e-06	5.8258	1.63064	6.88365e-06	0.749058	0.0405082	6.68303e-06	6.53832e-06	6.14262e-06	6.69168e-06	0.00794018	0.0304134	6.48417e-06	6.03792e-06	0.014147	0.0524213	6.35025e-06	6.50456e-06	5.85054e-06	0.31187
Ala Trp	NA	Peptides	14.245	1.12176	0.831589	1.46783	4.09855	0.65689	1.32366	1.3954	1.72974	2.2466	3.04584	6.94173	1.31173	7.80551	0.170768	1.6089	0.399997	0.705573	1.29509	1.15765	0.754101	0.639228	0.408518	1.07862	7.51257	3.92758	0.176377	1.96614	1.04573	0.627808	0.971597
Leu Ile	NA	Peptides	1.45624	0.383001	1.49789	0.295177	0.731911	0.63914	1.4073	0.500359	0.344651	0.349337	1.27144	3.66211	0.641819	1.47117	2.45196	0.569606	1.74289	0.27853	0.49326	3.0722	0.750073	0.279095	0.580916	0.550645	0.115327	0.680242	0.0179677	0.388888	0.348061	0.866055	1.19012
Thr Ile	NA	Peptides	0.820434	0.991434	2.7651	1.28412	2.56003	1.9986	2.91914	0.805803	0.90033	2.12478	5.36085	2.50268	16.1564	0.652719	3.20905	1.58653	0.888115	1.11089	1.53931	2.70969	6.54518	3.33263	6.44966	0.769275	0.546105	0.304761	0.233705	0.813382	2.36536	7.20536	2.63073
His Ser Arg Arg	NA	Peptides	0.00338932	6.936e-06	0.0290003	0.00504892	0.0204233	0.010487	0.0709481	0.00102894	6.42475e-06	0.189597	0.0576309	0.186618	0.0012429	0.00991214	0.0855162	0.0183874	0.00199394	0.0273747	4.17447	0.040872	1.59571	0.104691	0.00662392	0.00586069	10.3922	1.2081	0.0244214	0.107222	0.0122711	0.0390411	3.43928
Tyr Met	NA	Peptides	1.11869	0.614443	1.17933	0.394231	1.48924	0.824809	1.9874	0.336819	0.307444	0.790518	2.02583	2.01306	0.655933	0.621502	4.43758	0.983563	0.620923	0.310531	1.01597	1.94448	1.01687	0.29971	0.654849	0.46664	0.122572	1.17011	0.220766	0.459382	1.08499	2.21836	3.13665
Glu Thr Ala	NA	Peptides	0.943693	1.93418	0.623785	1.67141	2.04829	0.415221	0.948581	1.43023	1.17614	3.13365	9.16321	0.423152	1.53129	0.904045	0.237426	2.13428	0.952053	0.524564	1.24952	1.80984	0.275653	0.396102	0.392005	0.431003	0.308089	1.39431	0.0471755	1.22004	2.56945	0.709735	1.35986
Gln Glu	NA	Peptides	1.46777	1.20695	1.47447	1.12114	1.05547	0.632042	1.85013	1.49751	1.38384	1.59731	2.16956	0.381983	1.36834	1.0843	0.838829	3.89298	0.529477	0.176234	2.63363	1.27468	1.08894	0.292746	0.427715	1.16557	0.552631	1.44056	0.122319	1.20866	1.27972	0.446312	0.980616
Thr Ser Gly	NA	Peptides	0.250929	0.53727	0.127205	0.0504933	0.0597133	0.165839	0.258207	0.101986	2.23615	0.345696	0.131905	0.664553	0.979688	0.132706	0.179973	0.40211	0.143909	1.70231	0.264551	0.326814	1.63676	0.477032	0.162285	0.191472	2.57144	0.873072	0.122666	0.10843	0.449477	0.359245	0.209368
Trp Val Val	NA	Peptides	0.0848051	3.49454	1.30759	0.833203	1.70055	1.27831	2.60502	0.468388	0.130179	3.7257	0.529844	0.335891	0.131021	1.63191	0.522404	1.79613	0.14606	0.150063	0.257105	0.398989	0.584195	0.434973	0.601102	0.0512859	0.0206082	0.0423541	0.0170947	0.761256	0.151427	0.310839	0.575828
Pro Val Asn	NA	Peptides	0.675193	5.78764	10.2873	0.913873	0.101511	0.202921	0.0321464	2.00101	1.87545	0.0173116	0.00154796	0.0125831	8.6267	2.09496	0.0547309	12.9665	0.317874	1.96604	0.0212866	0.023336	0.00787426	0.0162992	0.0327458	0.00612995	0.00320368	0.0160869	0.014402	0.0118425	1.86291	0.0147127	0.0200711
Arg Lys Gln	NA	Peptides	0.146181	0.0552762	0.226653	0.156547	0.526279	0.250339	1.05821	0.136472	0.0491198	1.13317	0.346172	5.00379	0.115964	0.0584339	0.364467	0.369765	0.241719	0.155784	5.74379	0.442736	0.140193	2.48245	0.876743	0.182843	4.19487	1.303	0.153266	0.31688	1.30988	3.19851	0.143629

## Sheet: Supplementary table S4
Supplementary table S4. Relative abundance of identified metabolites in serum samples.
Compound Name	HMDB ID	Class	H1	H2	H3	H4	H5	H6	H7	H8	H9	H10	SLE1	SLE2	SLE3	SLE4	SLE5	SLE6	SLE7	SLE8	SLE9	SLE10	SLE11	SLE12	SLE13	SLE14	SLE15	SLE16	SLE17	SLE18	SLE19	SLE20	SLE21
2-Aminoisobutyric acid	HMDB0001906	Amino Acids	0.0636925	0.102111	0.0624289	0.0800277	0.0850526	0.0610646	0.0499482	0.0383494	0.0790913	0.0895473	0.0743341	0.0830765	0.07986	0.0644736	0.115644	0.0593508	0.0891459	0.0978158	0.0836047	0.0814951	0.10479	0.0668476	0.122045	0.10126	0.111592	0.102599	0.0839264	0.0788807	0.0794676	0.125229	0.0615299
2R-aminoheptanoic acid	HMDB0094649	Amino Acids	0.117655	0.103126	0.0974536	0.105718	0.127832	0.0647835	0.115344	0.0430615	0.110635	0.067095	0.0814417	0.123355	0.101213	0.0709815	0.0805947	0.0464165	0.0771123	0.0962013	0.100776	0.0916643	0.065867	0.0902139	0.168563	0.0722886	0.0641455	0.151444	0.0447321	0.129138	0.092341	0.150397	0.0981069
a-Aminoadipate	HMDB0000510	Amino Acids	0.00750444	0.00797151	0.0066331	0.00604939	0.00684246	0.00512594	0.00324231	0.00428184	0.00460064	0.0125989	0.336148	0.0102015	0.00565397	0.00546839	0.00474943	0.00865433	0.00689599	0.260162	0.0107798	0.00553357	0.516006	0.00687113	0.00838186	0.012919	0.00655994	0.00716513	0.00880923	0.0091275	0.00682624	0.00736462	0.00463475
Allantoic acid	HMDB0001209	Amino Acids	0.0927346	0.0961606	0.0571895	0.0850634	0.0773939	0.0457402	0.0735604	0.0395034	0.0795259	0.212401	0.0479278	0.0590669	0.0896171	0.0599015	0.0429925	0.0286779	0.0881435	0.0579333	0.0577782	0.0869525	0.0516301	0.0553819	0.0574947	0.148105	0.0675307	0.097094	0.0929683	0.0907547	0.0634805	0.12246	0.0596805
Arginine	HMDB0000517	Amino Acids	1.59807	1.91294	1.55134	1.94748	1.90322	1.47749	1.42974	1.45542	1.72806	1.92205	1.61323	1.63483	1.75102	1.64462	2.30388	1.4254	2.0538	1.84906	1.57938	1.51446	2.09204	1.6552	2.36173	2.39492	1.95091	1.87971	2.01058	2.34954	1.24767	2.61137	2.26618
Aspartate	HMDB0000191	Amino Acids	6.04133	5.97651	4.96069	5.00227	4.68079	3.97148	4.63018	5.55154	3.87085	4.688	4.11644	3.39123	4.20475	4.56682	3.67317	3.14226	3.42489	5.11309	3.94315	3.86948	4.45039	4.06937	3.00416	2.78532	2.38306	1.36689	2.56555	4.12088	4.02032	3.65333	4.06707
Beta-Leucine	HMDB0003640	Amino Acids	0.0197201	0.00566075	0.80997	0.00561539	0.00682339	0.00343861	0.00411494	0.779035	0.0132131	0.00611762	0.0314241	0.0504045	0.0233872	0.0080887	0.00425573	0.013651	0.0217741	0.00541859	0.0188143	0.0137062	0.00980215	0.0207661	0.0163432	0.00797592	0.0143499	0.0242613	0.00786481	0.0422444	0.0373862	0.707229	0.0203502
Creatine	HMDB0000064	Amino Acids	1.69597	1.27633	0.751318	1.10819	1.17001	0.867048	0.922602	0.766267	1.07052	0.710299	1.14961	0.925664	0.928993	1.01453	0.651356	1.48904	1.86849	1.01628	2.07779	1.96907	2.53865	0.895323	2.30387	0.72197	0.688755	1.7416	1.93474	0.878974	0.955826	0.668816	0.747627
Creatinine	HMDB0000562	Amino Acids	1.19666	1.20935	1.13086	0.767554	1.24409	1.1157	0.987088	1.0633	1.10632	0.896573	1.10746	1.28458	0.926525	0.823668	0.811226	0.934644	0.9236	0.955098	0.912973	1.01755	0.94564	1.05548	1.05874	0.783238	3.44101	1.4563	0.688758	1.2075	0.923198	0.88266	1.09602
Docosahexaenoyl Serotonin	NA	Amino Acids	1.19118e-05	1.19299e-05	1.18828e-05	1.18203e-05	1.18277e-05	1.12902e-05	1.12832e-05	1.18466e-05	6.65742e-05	1.11595e-05	1.1893e-05	1.2118e-05	3.36334e-05	1.15103e-05	1.13109e-05	1.17023e-05	1.18663e-05	1.18048e-05	1.21253e-05	1.15446e-05	1.1741e-05	1.1438e-05	1.22417e-05	1.15304e-05	4.04597e-05	1.16345e-05	1.12487e-05	1.17825e-05	1.09794e-05	1.1838e-05	1.16445e-05
D-Ornithine	HMDB0003374	Amino Acids	0.0773256	0.0800855	0.0500701	0.070897	0.0649846	0.0406923	0.0627508	0.032428	0.0648122	0.175496	0.0402164	0.0505989	0.0814376	0.0520948	0.035826	0.0237476	0.0771415	0.049608	0.0493817	0.0744415	0.0467765	0.0486402	0.0480273	0.126315	0.0560626	0.0799011	0.0761346	0.0755443	0.0575213	0.113176	0.049028
Gabapentin	HMDB0005015	Amino Acids	0.00226676	0.00230987	0.00422061	0.00486274	0.0038	0.00249335	0.00241941	0.00202284	0.00464247	0.00464143	0.00311438	0.00422686	0.00445357	0.00257732	0.00245838	0.00366279	0.00198092	0.00238789	0.00478477	0.00285037	0.00321745	0.00308184	0.00327869	0.00336569	0.00233743	0.00207936	0.00208232	0.00239495	0.00321066	0.00304777	0.00458293
Glutamate	HMDB0000148	Amino Acids	0.254834	0.254616	0.17744	0.193226	0.226097	0.220177	0.198975	0.16102	0.195243	0.336636	0.187758	0.155891	0.141061	0.203905	0.0597011	0.107236	0.201928	0.145762	0.162321	0.201116	0.16321	0.117378	0.101223	0.146706	0.130658	0.0518645	0.106069	0.111294	0.115994	0.133415	0.145896
Glutamine	HMDB0000641	Amino Acids	1.81781	1.48456	1.362	1.80338	1.81983	1.08206	1.65379	1.30361	1.68718	1.59564	1.39808	1.64881	1.46045	1.31451	2.17127	1.17562	2.25813	1.67542	1.55251	1.4823	1.75096	1.41822	1.87391	2.39575	1.50188	1.67477	1.87821	1.66709	1.54555	2.48923	1.97044
Histidine	HMDB0000177	Amino Acids	0.356512	0.302943	0.298624	0.37654	0.356207	0.29419	0.319429	0.323558	0.32984	0.291717	0.238387	0.250449	0.193684	0.221067	0.22752	0.256728	0.315497	0.230417	0.306153	0.267164	0.18992	0.239716	0.269605	0.314009	0.223253	0.178999	0.21944	0.249697	0.280959	0.256119	0.261857
Isoleucine	HMDB0000172	Amino Acids	3.31206	3.00676	2.68156	2.82967	3.34234	2.57502	3.7486	2.2065	3.63944	3.94425	2.78599	3.63471	2.23048	2.71041	2.84297	1.53861	3.35828	3.95238	3.41296	2.966	3.40358	2.56978	4.06915	3.01098	1.71708	3.20784	1.60368	4.54591	4.14712	4.54646	2.17101
Kynurenine	HMDB0000684	Amino Acids	0.032823	0.0402078	0.0371779	0.0441942	0.0320688	0.0444518	0.0323861	0.0287269	0.0336664	0.052887	0.0364776	0.086656	0.0461376	0.0504276	0.0268737	0.0390195	0.0372048	0.0394192	0.0561407	0.04843	0.0400934	0.0636014	0.0335957	0.120137	0.0662469	0.0559843	0.0567283	0.0535903	0.0501613	0.206769	0.0381937
Linoleoyl glycine	NA	Amino Acids	0.0110993	0.00650882	0.00435803	0.00596904	0.00689883	0.00283956	0.00482665	0.00174105	0.00951781	0.0190221	0.00967773	0.00557733	0.00956581	0.00564064	0.00436785	0.00194298	0.00256258	0.0114729	0.00163286	0.0067083	0.00402992	0.00186443	0.00190329	0.00304823	0.00286248	0.00382866	0.00227093	0.00373905	0.00469314	0.00354191	0.00380967
L-pipecolic acid	HMDB0000716	Amino Acids	0.485546	0.142067	0.13295	0.220593	0.101826	0.126974	0.120341	0.160165	0.27507	0.26989	0.156542	0.225647	0.565438	0.166492	0.127744	0.209213	0.182679	0.207499	0.204943	0.195294	0.118253	0.077484	0.19835	0.214883	0.240695	0.144633	0.147422	0.182437	0.152412	0.179966	0.232906
L-trans-5-Hydroxy-2-piperidinecarboxylic acid	HMDB0029426	Amino Acids	0.0143167	0.00521437	0.00799675	0.112635	0.132484	0.00896369	0.116039	0.0155426	0.0185138	0.00620416	0.00581668	0.0172412	0.0132693	0.00861113	0.00809268	0.00837177	0.0668529	0.00679862	0.00279885	0.00265807	0.143114	0.0165808	0.0213052	0.0145595	0.0176903	0.040074	0.0527515	0.0405789	0.0123707	0.018117	0.00767177
Lysine	HMDB0000182	Amino Acids	0.333237	0.332697	0.24354	0.335881	0.309803	0.264879	0.215941	0.279706	0.253298	0.341234	0.207885	0.215628	0.242921	0.253188	0.248794	0.247577	0.245844	0.282416	0.304207	0.262603	0.263834	0.253781	0.323905	0.365609	0.270148	0.222528	0.231505	0.311108	0.253562	0.34883	0.223511
Methionine	HMDB0000696	Amino Acids	0.401505	0.530462	0.315121	0.538832	0.567677	0.425812	0.345775	0.323626	0.418756	0.493403	0.289529	0.28017	0.464169	0.26545	0.530747	0.196981	0.429437	0.421991	0.43006	0.351309	0.343028	0.362421	0.650959	0.600836	0.275109	0.286383	0.362936	0.564392	0.370866	0.698092	0.628432
Methioninesulfoxide	NA	Amino Acids	0.176979	0.210067	0.174228	0.156677	0.15845	0.191273	0.177247	0.175534	0.149458	0.180286	0.161641	0.182099	0.0809072	0.181909	0.204574	0.135774	0.207057	0.193418	0.178291	0.175587	0.172434	0.167564	0.208029	0.177556	0.195298	0.21931	0.187206	0.203109	0.144888	0.176412	0.10605
N-acetyltryptophan	HMDB0013713	Amino Acids	0.000108738	0.0001018	0.000106847	7.49321e-05	8.10858e-05	0.000108413	0.000193383	7.34424e-05	3.67565e-05	0.000101816	4.00665e-05	7.17366e-05	0.000122886	7.62798e-05	1.13109e-05	1.17023e-05	0.000135397	0.000176909	9.35851e-05	8.61666e-05	1.1741e-05	0.000117258	4.77476e-05	1.15304e-05	3.88543e-05	7.9539e-05	0.000102401	1.17825e-05	9.11802e-05	7.61418e-05	0.000130162
N-docosahexaenoyl GABA	NA	Amino Acids	0.00391341	0.0041718	0.00374693	0.00365592	0.0043297	0.00411688	0.00524232	0.00193562	0.00285874	0.00391012	0.000228194	9.09338e-05	4.87307e-05	0.000116351	0.000252183	0.00029016	7.52377e-05	1.18048e-05	0.000176344	0.000163618	5.00634e-05	1.1438e-05	0.000126418	0.000178592	1.19334e-05	1.16345e-05	1.12487e-05	1.17825e-05	1.09794e-05	1.1838e-05	1.16445e-05
N-Methylhistidine	NA	Amino Acids	0.137368	0.136669	0.0928768	0.0033851	0.0738518	0.0847321	0.0580631	0.0503526	0.00230911	0.0859646	0.0723587	0.00158325	0.098333	0.0759206	0.0801809	0.00175036	0.130672	0.0659068	0.18577	0.1227	0.0632127	0.105411	0.138104	0.127435	0.393401	0.326726	0.242482	0.227114	0.168077	0.294897	0.0760357
N-Oleoyl Glycine	NA	Amino Acids	0.0253886	0.0292302	0.0126673	0.0118857	0.0188254	0.0118923	0.0158101	0.00934938	0.0296037	0.0361041	0.0285811	0.0238635	0.0325366	0.0196003	0.0200135	0.0124526	0.0117999	0.0475364	0.0088958	0.0253432	0.0191983	0.00697838	0.00923573	0.00936788	0.0158312	0.0110838	0.00763406	0.0151679	0.012116	0.0182684	0.00843537
N-Oleoyl-L-Serine	NA	Amino Acids	0.0239114	0.0306164	0.0121835	0.0199649	0.0719733	0.0130392	0.0217428	0.00459027	0.0481895	0.0378333	0.0272061	0.0319056	0.0416455	0.0171216	0.030661	0.00448341	0.00738387	0.240677	0.0150144	0.0379843	0.0149131	0.0110589	0.0214826	0.0235945	0.0222682	0.0113723	0.00764127	0.0246496	0.0160965	0.0630206	0.0120943
Norleucine	HMDB0001645	Amino Acids	0.105511	0.120703	0.110397	0.0383865	0.0854316	0.10482	0.0801733	0.0502405	0.0724191	0.0877279	0.0816209	0.0767457	0.07637	0.0875484	0.0821677	0.0645309	0.140911	0.0718007	0.0973784	0.106386	0.0911976	0.0682427	0.137544	0.100268	0.104599	0.120771	0.137113	0.101674	0.0807596	0.13925	0.0811711
N-palmitoyl threonine	NA	Amino Acids	0.00209482	0.00285942	0.00047369	0.00182798	0.00337975	0.00138378	0.00226117	0.000219518	0.00259298	0.00410649	0.00527497	0.0106513	0.00189914	0.000384378	0.00454983	0.00623319	0.00722968	0.00165032	0.00992085	0.00454015	0.00593859	0.00339871	0.00427642	0.00105084	0.00257869	0.0027075	0.000361101	0.0148857	0.00614603	0.0070528	0.00722506
N-stearoyl tyrosine	NA	Amino Acids	0.00193044	0.00288754	0.00223752	0.00337095	0.00376015	0.00338819	0.00361683	0.000331823	0.0035129	0.00254184	0.00461459	0.00184141	0.00377813	0.00550235	0.00232221	0.000169714	0.00179914	0.00268429	0.00393282	0.0044749	0.00140859	0.00294134	0.00286425	0.00362017	0.00282572	0.00119189	0.00226382	0.00205653	0.00412601	0.00555642	0.00190737
Ornithine	HMDB0000214	Amino Acids	1.225	1.2675	0.831517	1.59621	1.18764	0.904976	0.96653	0.842052	1.01599	2.07696	0.961292	1.13163	1.18361	1.30489	1.25004	0.662274	1.23067	1.16524	0.913934	1.1894	1.21243	1.13728	1.38189	1.63617	1.10712	1.36669	1.41791	1.30382	0.878277	2.07878	1.30906
Phenylacetylglutamine	HMDB0006344	Amino Acids	0.0206821	0.0397786	0.128059	0.0263107	0.100745	0.0162798	0.0132451	0.0176285	0.0425924	0.0483843	0.0610243	0.0341132	0.0495131	0.0331481	0.0500547	0.0524702	0.0154243	0.012815	0.0239577	0.0196612	0.0789758	0.00835394	0.0828374	0.00926064	0.0111757	0.00593303	0.038751	0.0795257	0.0690708	0.094257	0.066777
Phenylalanine	HMDB0000159	Amino Acids	5.755	6.17813	5.99477	5.93474	6.19959	6.04556	5.38526	5.12955	5.16606	7.2417	7.24688	5.63213	6.02682	6.28979	4.65354	3.25813	4.38435	5.52045	5.10447	5.98317	4.88797	6.00052	5.50604	7.71743	5.7353	3.23677	5.6306	6.66131	5.39657	7.32301	5.33927
Proline	HMDB0000162	Amino Acids	0.150103	0.186859	0.180056	0.161305	0.200811	0.146649	0.188273	0.108488	0.174693	0.219212	0.143164	0.161896	0.215204	0.188878	0.0577959	0.115805	0.190376	0.139042	0.210704	0.160313	0.162721	0.129166	0.177065	0.283208	0.174242	0.211215	0.247065	0.160805	0.164381	0.228297	0.221768
Pyroglutamic acid	HMDB0000267	Amino Acids	4.05443	3.90935	3.0515	3.10957	3.50404	3.34866	3.35796	2.61886	2.99081	4.38085	3.18471	2.53486	2.49066	3.4242	1.40563	1.93644	3.64369	2.61047	2.90755	3.26176	2.69635	2.12618	2.1138	2.70611	1.89757	1.33633	1.95568	2.03939	2.30602	2.36848	2.50776
Tryptophan	HMDB0000929	Amino Acids	5.36109	5.67177	4.91898	4.93296	5.53133	6.54619	4.92713	4.50209	4.51763	5.6849	4.64603	3.9417	3.33539	4.5858	5.14387	3.80315	4.66699	2.70517	6.10048	5.85709	4.23585	4.43554	5.14088	5.42438	2.68846	3.79351	3.41912	6.02709	5.80834	3.76669	4.32927
Tyrosine	HMDB0000158	Amino Acids	1.30329	1.45101	1.11847	1.29434	1.34378	1.21965	1.4722	0.766773	1.04194	1.47846	1.07896	1.31025	1.35156	1.60898	1.45137	0.735298	1.32437	1.91322	1.16408	1.10398	1.2802	1.33532	1.47929	1.85916	0.693688	1.04987	1.40307	1.6637	1.29716	1.90181	1.19429
Valine	HMDB0000883	Amino Acids	1.45646	1.28409	1.36852	1.26227	1.36805	1.30491	1.40895	0.882876	0.994469	1.87345	1.12949	1.20951	0.978307	1.26763	1.46968	0.728431	1.09447	1.06192	1.5955	1.34578	0.938664	1.29446	1.23927	1.41214	1.03431	1.32356	1.11216	1.41365	1.23474	1.2523	1.02675
Acetaminophen glucuronide	HMDB0010316	Carbohydrates	4.82939e-05	0.00131401	0.000869151	4.76641e-05	0.000357691	0.000129793	1.32695e-05	1.33118e-05	1.30801e-05	1.2892e-05	0.0377269	0.0054635	0.0197331	1.30745e-05	1.28942e-05	8.5843e-05	0.000598186	1.31717e-05	0.000146342	5.09833e-05	5.74031e-05	0.000278231	6.16822e-05	0.000507669	0.00191948	0.00023869	0.000187326	1.0622	1.34135e-05	1.28639e-05	1.27873e-05
D-(+)-Cellobiose	HMDB0000055	Carbohydrates	0.00475844	0.00788107	0.00618913	0.00745135	0.00575645	0.00793023	0.00596811	0.0228725	0.0071933	0.00807509	0.00465467	0.00560005	0.00968796	0.0130251	0.00687695	0.029822	0.00614329	0.00374827	0.00585079	0.00647852	0.0220333	0.029401	0.0114246	0.0335832	0.0495786	0.0208249	0.0197318	0.00750992	0.00389982	0.0172884	0.00431138
D-Glucose	NA	Carbohydrates	19.4379	19.2044	15.1579	15.4354	17.2429	16.643	16.4781	13.0301	14.6989	21.484	15.7136	12.12	11.8835	17.1042	5.36533	9.41032	16.8077	12.0196	13.718	16.0279	12.5461	9.97972	8.97115	12.8684	9.01199	4.85889	8.90802	9.59537	11.061	10.0133	12.3436
D-Mannitol	HMDB0000765	Carbohydrates	0.512461	0.206379	0.140255	0.284937	0.14913	0.130259	0.217248	0.160225	0.103157	0.118122	0.0969103	0.386108	0.290461	0.917068	0.168664	0.168339	0.164791	0.151868	0.0767799	0.114114	0.127384	0.233074	0.118603	0.138366	7.10175	0.632156	4.56687	0.188529	0.194026	0.208604	0.576634
Galactitol	HMDB0000107	Carbohydrates	0.357247	0.394405	0.307078	0.364083	0.371406	0.341116	0.41827	0.206064	0.274433	0.411481	0.280669	0.367576	0.353605	0.429899	0.392501	0.193687	0.362412	0.50085	0.316857	0.310908	0.343685	0.358463	0.393473	0.526501	0.176534	0.293281	0.408276	0.438135	0.36818	0.5097	0.312259
Glucuronic acid	HMDB0000127	Carbohydrates	0.764753	0.771733	0.558368	0.686734	0.747459	0.661299	0.638273	0.852604	0.637645	0.943854	0.814463	1.02668	0.585175	1.54329	0.528952	0.738195	0.70731	0.625043	0.625141	0.795826	0.904287	1.24643	0.780593	1.01862	3.27179	1.30691	1.58852	1.37951	0.698199	1.22256	0.837938
L-(+)-Gulose	HMDB0012326	Carbohydrates	1.87886	2.13592	2.09891	2.36831	2.05402	1.8884	2.11222	1.50218	2.16898	2.7444	1.87148	2.41818	1.86787	2.09672	2.09631	2.07878	2.02725	2.0926	2.37466	2.33023	2.12646	1.93213	2.4045	3.26294	2.62843	2.26556	2.33526	2.18654	1.99247	3.22082	2.01655
Levan	HMDB0003539	Carbohydrates	0.000807484	0.000425016	0.000591131	0.00119386	0.000599707	0.000957376	0.000604168	0.000178986	0.000879573	0.000489977	0.000695854	0.000405323	0.00230678	0.00128232	0.000135544	1.17023e-05	0.000127869	0.000220575	0.000176539	0.00084637	0.00022311	0.00313658	0.0005398	0.0014814	0.00223735	0.00061456	0.000204915	0.000244677	0.000146856	0.000956882	1.16445e-05
Pyruvic acid	HMDB0000243	Carbohydrates	0.440543	0.539143	0.540041	0.490693	0.447477	0.659913	0.681027	0.596053	0.71902	0.677972	0.527508	0.637519	0.415482	0.61382	0.537477	0.608159	0.68545	0.419019	0.552529	0.542797	0.542925	0.437713	0.48175	0.981621	0.591581	0.410602	0.912958	0.630156	0.370457	0.558903	0.651562
Succinate	HMDB0000254	Carbohydrates	0.237158	0.201696	0.190207	0.208094	0.263391	0.200629	0.195201	0.141559	0.208327	0.262726	0.171305	0.152059	0.134533	0.166991	0.165146	0.105254	0.143526	0.217106	0.151099	0.184624	0.141959	0.122152	0.141148	0.102134	0.137328	0.124122	0.116946	0.238206	0.136114	0.275216	0.175569
Threonic acid	HMDB0000943	Carbohydrates	6.48684	6.23623	4.33973	7.17128	6.46197	7.47018	6.80865	6.89784	7.05086	7.52118	6.87095	2.29143	2.9339	3.65783	2.57553	2.39613	2.7394	1.71696	3.24781	5.41535	3.1218	3.26953	2.52569	1.95114	7.99322	3.01174	3.30169	2.53595	2.75648	3.01845	2.01137
(+)-12-methyl myristic acid	NA	Lipids and lipid-like molecules	1.1149	0.808814	0.67824	0.672672	0.921698	0.806379	0.666937	0.753288	1.03375	1.19988	1.36419	0.861879	0.972575	0.621177	0.791312	0.661708	0.626915	1.77586	0.615676	0.755346	0.97237	0.624493	0.617955	0.680631	1.62055	0.60087	0.550242	0.794392	0.816291	0.676931	0.616282
(+)-Isostearic acid	HMDB0031066	Lipids and lipid-like molecules	0.738049	0.83499	1.06624	1.02111	0.958459	0.950837	0.946671	1.09611	0.908364	0.819291	0.747353	1.01056	0.807604	1.33232	0.970338	0.742023	0.971691	0.726744	1.08559	0.880264	0.88059	1.06338	1.04652	1.71055	0.909654	0.982835	1.04804	0.978152	1.05455	0.964357	1.12406
1-(8Z,11Z,14Z-eicosatrienoyl)-sn-glycero-3-phosphocholine	NA	Lipids and lipid-like molecules	0.267613	0.180141	0.15463	0.148494	0.207775	0.183264	0.0913006	0.089624	0.163213	0.262209	0.0961134	0.181897	0.151198	0.353764	0.200983	0.0808184	0.155474	0.192757	0.231817	0.177319	0.152057	0.185006	0.195211	0.223385	0.226825	0.190413	0.265179	0.281409	0.153058	0.0897099	0.241708
1-(9Z,12Z-Octadecadienoyl)-2-hydroxy-sn-glycero-3-phosphoethanolamine	HMDB0011507	Lipids and lipid-like molecules	1.06656	1.43106	0.71525	1.28341	1.39076	1.4776	1.61623	0.460613	1.16249	1.90613	0.421143	0.825797	1.05434	0.947861	1.69873	0.467735	2.04835	0.711762	1.39108	1.01007	0.611969	1.31314	2.71429	2.79731	3.37935	3.76224	3.20728	2.01022	1.15247	1.40133	3.10345
1-(9Z,12Z-Octadecadienoyl-2-hydroxy-sn-glycero-3-phosphocholine	NA	Lipids and lipid-like molecules	0.0818934	0.0846802	0.0628298	0.114444	0.117392	0.102033	0.0611445	0.0302916	0.102378	0.127303	0.0397849	0.0777203	0.0863634	0.0658971	0.124306	0.0397248	0.155878	0.0463143	0.102367	0.0880093	0.058108	0.100882	0.137146	0.0886717	0.13305	0.212527	0.130181	0.124081	0.094808	0.0690055	0.198181
10Z-nonadecenoic acid	HMDB0013622	Lipids and lipid-like molecules	1.23566	1.19776	0.498816	0.437562	0.741341	0.544274	0.662129	0.41537	1.1155	1.36351	1.49481	0.958115	1.2209	0.69084	0.653194	0.504976	0.558237	2.10039	0.375561	1.13393	1.1253	0.34054	0.428081	0.437734	0.938377	0.412241	0.348811	0.694842	0.570931	0.586695	0.324549
13-HODE	HMDB0004667	Lipids and lipid-like molecules	0.0798155	0.0647843	0.05407	0.077289	0.0676893	0.0507704	0.0667689	0.0388293	0.0997646	0.135878	0.0529732	0.0705873	0.0557323	0.0457036	0.0298408	0.0199933	0.0252677	0.0922157	0.0282955	0.0556763	0.0349783	0.0308387	0.0354402	0.0438032	0.0233791	0.034808	0.0228215	0.0658094	0.0667671	0.0337985	0.0526404
13-HpODE	HMDB0003871	Lipids and lipid-like molecules	0.194292	0.142639	0.0798052	0.184764	0.145272	0.0834463	0.0901753	0.133576	0.216294	0.221448	0.163366	0.184991	0.197473	0.139319	0.133253	0.124644	0.291612	0.228057	0.128774	0.173124	0.10975	0.0897862	0.162078	0.212688	0.116689	0.218652	0.0791715	0.124955	0.141914	0.405147	0.245428
16-phenoxy tetranor PGF2alpha	NA	Lipids and lipid-like molecules	4.07151e-05	1.19299e-05	1.18828e-05	3.91827e-05	3.43601e-05	1.12902e-05	1.12832e-05	1.18466e-05	1.14686e-05	1.11595e-05	1.1893e-05	1.2118e-05	7.12591e-05	1.15103e-05	1.13109e-05	1.17023e-05	1.18663e-05	1.18048e-05	1.21253e-05	1.15446e-05	1.1741e-05	1.1438e-05	1.22417e-05	0.00324782	9.32683e-05	1.16345e-05	0.000148938	8.06403e-05	1.09794e-05	0.00995056	3.74878e-05
17beta-Nitro-5alpha-androstane	NA	Lipids and lipid-like molecules	0.0396639	0.0431148	0.0249127	0.0450196	0.0400536	0.0335931	0.0446663	0.0194684	0.0343446	0.0421593	0.001283	0.00184797	0.00144136	5.2863e-05	0.000819485	7.6444e-05	0.00183824	0.000614571	0.000796448	0.000335815	0.000317992	0.000181904	0.00150362	0.0174536	0.000295459	0.000122584	0.000248739	0.00037215	0.00137649	1.1838e-05	0.000294425
LysoPC(17:0/0:0)	HMDB0012108	Lipids and lipid-like molecules	1.47398	1.76189	1.32021	1.46477	1.67043	1.67841	1.53573	0.934541	1.29287	2.06155	0.604431	0.832064	0.705199	0.954049	1.12522	0.524222	1.35451	0.582996	1.3437	1.13704	1.07476	0.907438	1.08064	1.05373	1.32224	1.30989	1.0431	1.31046	0.974875	0.728565	1.16771
LysoPA(16:0/0:0)	HMDB0007853	Lipids and lipid-like molecules	0.57604	0.607576	0.474758	0.514872	0.42188	0.60794	0.554163	0.458017	0.57054	0.654147	0.238049	0.282406	0.372745	0.391579	0.339894	0.243966	0.441986	0.311301	0.491862	0.416324	0.409891	0.401829	0.430795	0.422293	0.513793	0.500817	0.480487	0.308596	0.439784	0.230153	0.511011
2-hydroxyhexadecanoic acid	HMDB0031057	Lipids and lipid-like molecules	0.129389	0.0974996	0.179612	0.083453	0.120522	0.107856	0.105662	0.0936315	0.154113	0.138762	0.106033	0.0954093	0.11785	0.0922071	0.0940448	0.0715722	0.0726415	0.148854	0.0744115	0.101398	0.0990135	0.0783775	0.129505	0.0745847	0.0797913	0.0720971	0.07661	0.0934936	0.0960986	0.0762791	0.0904793
2-Methylbutyroylcarnitine	HMDB0000378	Lipids and lipid-like molecules	0.0151173	0.0262383	0.0373444	0.0185182	0.0250322	0.0201641	0.0239087	0.0117246	0.0129178	0.0399073	0.0199311	0.0265375	0.0193771	0.0297586	0.0180477	0.0110252	0.0149467	0.0208248	0.0294168	0.0318136	0.020851	0.0257699	0.0435552	0.0480925	0.0261278	0.0264114	0.0264497	0.0266989	0.0268467	0.054165	0.0205181
2-Methylglutaric acid	HMDB0000422	Lipids and lipid-like molecules	0.0293328	0.0296138	0.0368499	0.034422	0.0306119	0.0265977	0.0344167	0.0303654	0.0225407	0.0328229	0.0273381	0.0178393	0.0215566	0.026976	0.0282783	0.0231154	0.0272756	0.0283492	0.0190647	0.0278954	0.0271426	0.0271612	0.0262795	0.0209221	0.0254149	0.0298896	0.0241333	0.0244844	0.0239557	0.0274917	0.0356961
3-hydroxy-hexadecanoic acid	HMDB0010734	Lipids and lipid-like molecules	0.354755	0.357617	0.281958	0.311588	0.323841	0.323591	0.338947	0.236863	0.457754	0.45414	0.332047	0.264956	0.282777	0.298874	0.211575	0.193032	0.239612	0.331623	0.257436	0.318321	0.268027	0.233948	0.233516	0.308726	0.183459	0.212953	0.158354	0.297578	0.363629	0.282038	0.295411
3-Methylglutarylcarnitine	HMDB0000552	Lipids and lipid-like molecules	0.000790467	0.0019044	0.00108693	0.0013004	0.00248193	0.000794843	0.000378376	0.00130738	0.00129985	0.00365958	0.00230326	0.00577002	0.00272483	0.00239324	0.00522567	0.00372662	0.00312188	0.00328739	0.0038081	0.00242087	0.00431882	0.00370927	0.00335278	0.00160609	0.0123075	0.00468548	0.000964075	0.00202242	0.0015297	0.00888047	0.0013782
5,6-dehydro Arachidonic Acid	NA	Lipids and lipid-like molecules	0.978344	0.544249	0.357431	0.262028	0.534597	0.601956	0.364578	0.202974	0.710395	0.827911	2.16856	0.725713	0.661299	0.439863	0.435163	0.60419	0.914475	1.00449	0.5708	0.926106	1.34823	0.233867	0.268191	0.200541	0.273156	0.198189	0.247209	1.48876	0.49479	0.152099	0.319644
5alpha-Androst-16-en-3alpha-ol	HMDB0005935	Lipids and lipid-like molecules	0.00182462	0.00253938	0.00586127	0.00120741	0.00227056	0.0069955	0.00356167	0.00643678	0.00451914	0.00173737	0.00343356	0.000815079	1.21419e-05	0.00246887	9.42225e-05	0.00426455	4.21531e-05	0.000527303	0.00138878	0.00135684	1.1741e-05	0.00104367	0.000380592	0.000260591	0.00279542	0.00305827	1.12487e-05	0.000125996	0.00421594	0.000500844	0.000278219
9-HETE	HMDB0010222	Lipids and lipid-like molecules	0.981716	1.3912	0.59159	0.901486	0.747244	1.12327	1.04628	0.436572	1.18229	0.812908	0.583066	0.179426	0.384588	0.829802	0.0488892	0.137114	0.628818	0.440856	0.648952	0.531836	0.0406252	0.244871	0.389461	0.113927	0.29142	0.016731	0.257661	0.16467	0.088095	0.298272	1.31741
9Z,12Z-Linoleic acid	HMDB0000673	Lipids and lipid-like molecules	580.045	414.041	274.882	297.166	358.049	245.572	297.902	190.075	539.658	717.87	519.239	383.811	599.295	320.737	300.99	189.729	215.15	704.851	173.549	475.303	321.944	190.389	206.318	213.074	263.863	251.066	205.173	336.077	299.056	294.277	236.35
Acetylcarnitine	HMDB0000201	Lipids and lipid-like molecules	0.80006	0.753484	0.510495	0.698709	0.776497	0.692144	0.603782	0.250618	0.867846	0.878951	0.922627	0.846367	0.738598	0.458118	0.983883	0.290702	0.418975	0.76012	0.616447	0.643516	0.596695	0.457383	1.24226	0.474801	0.918426	0.479894	0.424014	0.822113	0.541937	0.801135	0.458483
Adrenic Acid	HMDB0002226	Lipids and lipid-like molecules	7.99485	7.16891	4.05277	3.41455	3.98211	3.60388	3.99619	3.04626	6.76024	7.75857	5.44469	5.18505	6.15665	4.80277	3.61879	2.66615	1.85711	8.71668	2.91963	4.32322	4.98015	1.80447	2.60889	2.77875	2.98127	1.88156	2.25076	3.89868	2.39696	2.7218	2.49457
Androsterone sulfate	HMDB0002759	Lipids and lipid-like molecules	0.39643	0.750259	0.276238	0.25866	0.776145	0.725667	0.571508	0.239724	1.38981	1.33613	0.152885	0.0966923	0.0272317	0.402039	0.069659	0.0468881	0.0384384	0.433577	1.38539	0.231304	0.119051	0.109797	0.0378465	0.00655429	0.0493643	0.0235142	0.00633443	0.00436898	0.544541	0.172788	0.110707
Arachidonic acid	HMDB0001043	Lipids and lipid-like molecules	38.7833	37.5192	24.5596	22.5648	23.9216	24.8986	28.4743	17.9536	41.0721	35.8107	30.7044	24.8175	22.5564	24.8656	13.7409	14.8015	14.4809	36.7964	22.2866	25.765	19.6964	14.4079	20.3402	10.4763	11.5421	6.52879	8.83038	18.3362	11.9002	11.7754	27.9129
Cholate	HMDB0000619	Lipids and lipid-like molecules	0.00374675	0.156791	0.0201635	0.00928138	0.0074908	0.143336	0.00808337	0.0406195	0.187643	0.0286947	0.0122276	0.1646	0.416173	0.348476	0.0588339	0.0832035	0.712132	0.012146	0.195138	0.0443163	0.0205266	0.615165	0.300629	0.0260574	0.0242145	0.0743916	0.463293	0.0433108	0.241887	0.0321663	0.698608
cholesterol sulfate	HMDB0000653	Lipids and lipid-like molecules	0.64142	0.401936	0.37408	0.439294	0.273062	0.45629	0.297318	0.544064	0.506912	0.734787	0.178389	0.261789	0.285644	0.358324	0.51594	0.543229	0.413357	0.286672	0.502814	0.536467	0.220012	0.358497	0.368758	0.486216	0.172618	0.390394	0.189227	0.653036	0.384935	0.279243	0.306067
cis-5-dodecenoic acid	HMDB0000529	Lipids and lipid-like molecules	0.0753803	0.113536	0.0479255	0.0543991	0.0656338	0.0407995	0.0462907	0.0288998	0.158399	0.0956398	0.0530123	0.0557885	0.0561868	0.0395892	0.0448894	0.0148932	0.0184383	0.203857	0.029777	0.0583106	0.033105	0.02164	0.0284805	0.0282801	0.0216608	0.0276176	0.0155512	0.0479229	0.0389242	0.0350879	0.0279778
Citraconic acid	HMDB0000634	Lipids and lipid-like molecules	0.364156	0.321026	0.320152	0.340218	0.314966	0.336401	0.34177	0.34795	0.311186	0.392294	0.317224	0.361148	0.338214	0.321588	0.337833	0.36793	0.35281	0.326272	0.306194	0.330399	0.353684	0.325866	0.298768	0.310761	0.328689	0.374122	0.31154	0.351864	0.347388	0.316397	0.31251
CMPF	NA	Lipids and lipid-like molecules	0.373751	0.931477	0.068238	0.21848	0.468276	0.734924	0.283538	0.0592122	0.315338	0.921554	1.00916	0.828274	0.346788	0.175509	0.052193	0.554515	0.994799	0.025952	1.23158	1.16229	0.434024	0.364937	0.242188	0.084382	0.116803	0.167788	0.0411129	2.24843	0.535335	0.0953224	0.324005
Decanoic acid	HMDB0000511	Lipids and lipid-like molecules	0.763163	0.843637	0.543148	0.464167	0.783378	0.529607	0.580642	0.523786	0.886193	1.06366	0.839046	0.527501	0.639296	0.669092	0.539778	0.367542	0.545656	2.65493	0.580134	0.527258	0.477051	0.404111	0.472101	0.553551	0.694313	0.427172	0.386224	0.669063	0.510341	0.470231	0.427921
Decanoyl-L-carnitine	HMDB0000651	Lipids and lipid-like molecules	0.0575447	0.167232	0.0748371	0.0708157	0.352849	0.032683	0.0766179	0.0251256	0.150344	0.148203	0.0409203	0.0755352	0.0581182	0.0218664	0.093296	0.00872081	0.0145418	1.15153	0.0543832	0.0750978	0.0328185	0.032341	0.0806362	0.0369727	0.0275301	0.022783	0.0125553	0.0991417	0.0347694	0.176911	0.0319266
Dehydroepiandrosterone sulfate	HMDB0001032	Lipids and lipid-like molecules	2.55717	1.56929	1.17046	1.98517	2.56673	1.45618	1.31515	1.51791	5.8897	2.3024	0.412919	0.309025	0.0412102	0.975409	0.569783	0.622662	0.113979	0.783478	2.31086	1.05995	0.100693	0.660058	0.070101	0.0819083	0.0941251	0.249496	0.0279394	0.0133656	1.68535	0.42073	0.0740209
delta-12-PGD2	NA	Lipids and lipid-like molecules	1.85715	1.66486	1.31596	1.31949	1.38646	1.444	1.32186	1.28444	1.69058	1.90548	1.90903	1.45982	1.6882	1.39183	1.36111	1.21836	1.20459	2.04052	1.12546	1.60745	1.2869	0.919841	1.16441	1.12164	1.40366	1.19969	1.12981	1.28749	1.26684	1.2526	1.10793
Deoxycholic acid	HMDB0000626	Lipids and lipid-like molecules	0.0861788	0.914954	0.151802	0.250782	0.414958	0.863442	0.122716	0.136034	0.399377	0.188208	0.107038	0.499868	2.37382	0.831317	0.172334	0.330149	0.860757	0.166744	0.596563	0.198808	0.107205	1.04893	0.909806	0.084543	0.067984	0.15023	0.279334	0.606534	0.647687	0.339365	1.41067
Dihomo-gamma-Linolenic Acid	HMDB0002925	Lipids and lipid-like molecules	16.4192	11.6388	7.52641	5.79261	7.98428	8.45306	7.5288	6.6434	11.2221	22.86	8.74746	9.17251	9.90103	9.10128	5.1248	4.06562	4.12723	14.7939	4.58819	10.1744	7.30562	3.46117	3.91848	4.59653	4.9721	3.4757	3.50631	7.25295	4.7551	3.53209	4.34829
Dihydrovaltrate	HMDB0034492	Lipids and lipid-like molecules	0.00110967	0.00119213	0.000556258	0.000333854	0.000294509	0.000983142	0.00114287	0.000706049	0.000411307	0.000716652	0.0115513	0.00274045	0.0180872	0.00798682	0.00426842	0.00597864	0.00845064	0.0082771	0.0056519	0.00680864	0.00771969	0.00471066	0.00598578	0.00606837	0.00737338	0.0108949	0.0049735	0.0217254	0.00537126	0.00457781	0.00468547
DL-2-hydroxy stearic acid	NA	Lipids and lipid-like molecules	0.16605	0.144692	0.10902	0.12201	0.126311	0.134632	0.149535	0.11124	0.179597	0.173741	0.208236	0.125765	0.109671	0.194689	0.0907604	0.0899105	0.118173	0.134047	0.123878	0.143842	0.123358	0.145813	0.0873976	0.128224	0.0872325	0.0849526	0.0673599	0.199926	0.158725	0.105955	0.122022
DL-2-Hydroxyvaleric acid	HMDB0001863	Lipids and lipid-like molecules	0.166603	0.135477	0.156315	0.113331	0.220315	0.166256	0.242547	0.11025	0.165542	0.265788	0.134851	0.158614	0.172373	0.161644	0.152347	0.0779525	0.126719	0.201318	0.168856	0.111998	0.117579	0.106338	0.142735	0.13797	0.181092	0.131608	0.178551	0.180964	0.143859	0.157325	0.170777
Docosahexaenoic Acid ethyl ester	NA	Lipids and lipid-like molecules	0.00457781	0.0395052	0.00520047	0.0155311	0.0118292	0.0245926	0.00426294	0.004143	0.0108986	0.0185334	0.00625097	0.0564697	0.116193	0.0531594	0.00752686	0.00946111	0.0405578	0.00906719	0.0685665	0.0122498	0.0105102	0.102667	0.0471415	0.00706476	0.00615824	0.0156887	0.0273169	0.0543714	0.0638529	0.022765	0.111042
Docosahexanoic acid	HMDB0002183	Lipids and lipid-like molecules	15.8456	9.42472	4.66944	5.90225	5.16633	5.94326	6.37775	4.57455	8.56068	12.7932	14.8439	9.84801	7.98175	4.82266	5.99698	8.26388	5.85938	9.87302	7.50759	11.4363	10.0791	4.13061	4.78208	3.57844	3.2275	3.2194	2.39098	16.6471	7.73879	2.94219	4.65043
Docosatrienoic Acid	HMDB0002823	Lipids and lipid-like molecules	0.266268	0.200085	0.112826	0.112594	0.135654	0.142094	0.143619	0.144474	0.165961	0.300087	0.185531	0.190078	0.181875	0.165946	0.122758	0.0940782	0.0822322	0.275302	0.104053	0.162825	0.166893	0.0642987	0.12276	0.100177	0.128269	0.116586	0.0889775	0.137157	0.0862334	0.111124	0.0777707
Dodecanamide	NA	Lipids and lipid-like molecules	0.0279313	0.0227928	0.024995	0.0256252	0.0227991	0.0251955	0.020096	0.0168881	0.0218418	0.0278067	0.0127223	0.0163565	0.0167994	0.0138697	0.0130232	0.0151163	0.0142879	0.0129723	0.0152566	0.0135395	0.0130799	0.0141973	0.0141901	0.0146577	0.0128319	0.0130395	0.0139076	0.0132085	0.0129631	0.0142651	0.0159094
Dodecanoylcarnitine	HMDB0002250	Lipids and lipid-like molecules	0.0149768	0.0258445	0.010826	0.013532	0.0564727	0.0107857	0.0173382	0.00435899	0.0302317	0.0278006	0.0115618	0.0217936	0.0171362	0.00783635	0.0212656	0.00209446	0.00337422	0.143972	0.0108722	0.0217925	0.00673264	0.00545224	0.0148152	0.0122448	0.0102505	0.00664241	0.00405482	0.0198954	0.0095589	0.0365086	0.00692194
Elaidic carnitine	HMDB0006464	Lipids and lipid-like molecules	0.0711185	0.081735	0.0477139	0.0807717	0.0902616	0.076188	0.0719625	0.0282205	0.116159	0.0922286	0.140049	0.0852489	0.116704	0.0870637	0.106421	0.0510033	0.0764815	0.188939	0.077644	0.120607	0.0750451	0.0789438	0.098033	0.084594	0.121987	0.0855456	0.0590389	0.0840406	0.104411	0.150641	0.0591282
Gamma-Linolenic acid	HMDB0003073	Lipids and lipid-like molecules	42.8598	18.69	12.4159	9.65594	18.8753	9.4385	14.9531	7.61328	22.7567	46.7033	33.0087	22.0473	32.465	15.7129	14.2996	5.84453	15.9589	30.3841	5.89525	23.8745	22.1647	9.16355	6.78337	10.4154	13.4831	14.4825	12.7917	14.9736	11.2691	9.40156	10.356
Glycocholic Acid	HMDB0000138	Lipids and lipid-like molecules	0.000490813	0.000735604	0.00104366	0.000809203	0.00127839	0.000825105	0.000612031	0.000289424	0.00102565	0.00127188	1.1893e-05	3.9671e-05	1.21419e-05	1.15103e-05	1.13109e-05	1.17023e-05	1.18663e-05	0.000116615	1.21253e-05	1.15446e-05	1.1741e-05	1.1438e-05	1.22417e-05	1.15304e-05	1.19334e-05	1.16345e-05	1.12487e-05	1.17825e-05	1.09794e-05	1.1838e-05	0.000124509
Hydrocortisone	HMDB0014879	Lipids and lipid-like molecules	0.0345876	0.0170851	0.0242036	0.0234638	0.0182804	0.0254535	0.00581338	0.0554863	0.0242909	0.0279683	0.0265149	0.0448343	0.00914054	0.0229369	0.00971814	0.0297275	0.00861421	0.0384919	0.0290673	0.0382536	0.0237725	0.0322909	0.00252358	0.00171007	0.00772701	0.0182229	0.000439922	0.00325805	0.0120721	0.00412668	0.00747212
Isobutyric acid	HMDB0001873	Lipids and lipid-like molecules	0.378048	0.374702	0.332862	0.344731	0.357788	0.373851	0.376583	0.34883	0.3383	0.352812	0.378241	0.322739	0.336905	0.348689	0.366958	0.373199	0.381594	0.376316	0.328049	0.3818	0.391002	0.341041	0.367258	0.322888	0.370729	0.372201	0.35816	0.355617	0.342338	0.349848	0.326737
Isobutyryl carnitine	NA	Lipids and lipid-like molecules	0.0360828	0.0489408	0.0612279	0.0391263	0.0638384	0.0437389	0.0378937	0.0305021	0.0248807	0.103412	0.037604	0.0540006	0.048271	0.0322791	0.0465315	0.0361372	0.0331438	0.0476093	0.065629	0.0482379	0.0500012	0.0636456	0.132525	0.0581748	0.0833509	0.05204	0.124277	0.0743915	0.0430474	0.0798236	0.0482809
Isohyodeoxycholic acid	HMDB0000664	Lipids and lipid-like molecules	0.0406531	0.0697083	0.0346237	0.12722	0.158138	0.0826726	0.0787717	0.0253434	0.0690023	0.505916	0.0610197	0.247703	0.099041	0.0500922	0.0491495	0.0476787	0.0510458	0.101316	0.3728	0.131532	0.0116356	0.0279095	0.0869964	0.0410253	0.00367786	0.00846511	0.00496778	0.122464	0.0971687	0.0516149	0.201279
Kojibiose	HMDB0011742	Lipids and lipid-like molecules	0.0011079	0.00155433	0.00187287	0.00195568	0.00118187	0.00232362	0.00290779	0.00146416	0.00256028	0.00383332	0.00291853	0.00500399	0.00122584	0.00294481	0.00319142	0.00361848	0.0018021	0.00364322	0.00386932	0.00210005	0.00294281	0.00199335	0.00252243	0.00578132	0.00176512	0.00301822	0.00270581	0.000930236	0.00210466	0.0049919	0.000875318
L-alpha-Phosphatidylethanolamine	NA	Lipids and lipid-like molecules	0.0861363	0.0823193	0.095489	0.225684	0.154412	0.206699	0.456384	0.246677	0.203284	0.189706	0.350722	0.198302	0.163578	0.179854	0.198211	0.22692	0.29897	0.138657	0.30179	0.338763	0.201387	0.154927	0.283829	0.159221	0.357338	0.416117	0.22258	0.365731	0.149158	0.306843	0.368481
Lauric acid	HMDB0000638	Lipids and lipid-like molecules	0.152578	0.145815	0.148574	0.160072	0.161881	0.146332	0.142805	0.142265	0.17772	0.170671	0.152132	0.150967	0.137757	0.13825	0.142295	0.133463	0.137855	0.148232	0.157691	0.138237	0.139145	0.128443	0.136115	0.143564	0.13223	0.132177	0.129255	0.136618	0.145769	0.143339	0.152437
L-Carnitine	HMDB0000062	Lipids and lipid-like molecules	4.37697	4.8718	3.63905	4.02853	5.17764	4.55363	4.11361	2.75861	4.36616	5.80035	4.34604	6.76012	3.77602	4.66563	5.13775	3.14841	5.09968	3.85986	5.32917	4.7506	5.80126	4.98006	7.74873	6.3689	5.20151	4.72279	6.66825	3.69364	3.67681	4.11663	5.06288
L-Hexanoylcarnitine	HMDB0000756	Lipids and lipid-like molecules	0.0103497	0.0210855	0.0114029	0.0137808	0.0614827	0.0074284	0.0120315	0.00360428	0.0228664	0.0357628	0.0167828	0.0176763	0.0198552	0.0108662	0.0203547	0.00439395	0.00755608	0.145385	0.0122437	0.0165129	0.0157351	0.00920869	0.027116	0.0144304	0.0206314	0.0116044	0.0133767	0.0147852	0.00909404	0.0271646	0.0118013
Linoelaidyl carnitine	HMDB0006461	Lipids and lipid-like molecules	0.0601846	0.0395693	0.0415914	0.0755106	0.0745216	0.0463666	0.0513919	0.0184479	0.0790033	0.0798839	0.0749848	0.0544228	0.0894798	0.0575409	0.0545035	0.0217009	0.0462291	0.091618	0.0512024	0.0736207	0.0336928	0.0632459	0.0583111	0.0664586	0.0613228	0.0522587	0.0567235	0.0577025	0.0897028	0.0948201	0.0699435
Linoleic acid	HMDB0000673	Lipids and lipid-like molecules	1.50409	1.18146	0.976057	1.07944	0.978615	1.02733	0.962089	0.916918	1.27858	1.67129	1.30925	1.18523	1.49034	1.1153	1.05807	0.827206	1.02729	1.54664	0.762895	1.32995	1.17671	1.03687	0.946227	0.854284	0.966024	0.994005	1.04183	1.27689	0.935557	1.04609	0.908887
LysoPC(18:2)	NA	Lipids and lipid-like molecules	1.83374	1.79921	1.32119	2.17544	2.02118	1.99632	1.29629	0.728295	1.86922	2.25396	0.926159	1.35884	1.50765	1.37296	2.8884	1.00207	3.01291	1.14364	2.1607	1.87032	1.24444	1.7883	3.11595	1.88978	2.61634	4.13387	2.82183	2.91497	1.89885	1.50678	3.51623
LysoPC(20:4)	NA	Lipids and lipid-like molecules	0.00328719	0.00479864	0.00509358	0.00358309	0.00493656	0.00531593	0.00297224	0.00403112	0.00357965	0.00344707	0.0074839	0.00438989	0.00467307	0.00386327	0.00598705	0.00602817	0.0324292	0.00268556	0.0114308	0.00443735	0.0146536	0.00377993	0.00451926	0.00476052	0.0053005	0.00570497	0.00808342	0.0139866	0.00586442	0.00382288	0.0078475
LysoPC(22:5(4Z,7Z,10Z,13Z,16Z))	HMDB0010402	Lipids and lipid-like molecules	0.0266875	0.0223951	0.0198226	0.0186119	0.0283854	0.0172404	0.00981216	0.0130294	0.0347426	0.0215049	0.0269198	0.0219664	0.0204868	0.0276193	0.0411499	0.0142643	0.0470652	0.0274786	0.0372396	0.022049	0.0372951	0.0216394	0.037599	0.0269313	0.0561498	0.0603186	0.0508442	0.0366249	0.0202649	0.016697	0.0387605
LysoPC(22:6(4Z,7Z,10Z,13Z,16Z,19Z))	HMDB0010404	Lipids and lipid-like molecules	0.232504	0.154546	0.0751081	0.140271	0.171627	0.10108	0.064454	0.0468013	0.134417	0.155374	0.314309	0.192975	0.178116	0.111909	0.290271	0.299349	0.394794	0.138242	0.35059	0.24884	0.411987	0.237233	0.300798	0.103602	0.292042	0.246811	0.171673	0.363379	0.174347	0.0926033	0.244853
LysoPE(0:0/20:4(5Z,8Z,11Z,14Z))	HMDB0011487	Lipids and lipid-like molecules	0.0890319	0.0958666	0.0472571	0.0668134	0.101451	0.0713426	0.0558817	0.0275049	0.0791878	0.073227	0.052112	0.0696085	0.0978093	0.0746389	0.109778	0.0458027	0.0805737	0.102625	0.10434	0.0645458	0.0941731	0.0846284	0.145861	0.123445	0.195588	0.110103	0.127432	0.147059	0.0751665	0.0852093	0.135708
LysoPE(16:0)	NA	Lipids and lipid-like molecules	0.809282	1.03622	0.422285	0.614982	1.07992	0.948075	1.36516	1.25299	0.645468	1.58911	0.508372	0.613722	0.808524	0.603168	1.65441	0.82551	1.23026	0.553566	0.982357	0.654652	0.781574	0.893717	1.33971	1.19353	2.39614	1.57162	2.00917	1.30762	0.744575	0.58543	1.49488
LysoPE(20:3(5Z,8Z,11Z)/0:0)	HMDB0011515	Lipids and lipid-like molecules	0.00334678	0.00422455	0.00155723	0.00239072	0.00392663	0.00247093	0.0020148	0.002548	0.0029618	0.00273016	0.00155334	0.00291776	0.00392251	0.00288045	0.00446908	0.00190805	0.00335399	0.00467614	0.00442257	0.00268394	0.00386979	0.00367694	0.0062866	0.00512905	0.00880999	0.0047508	0.00559056	0.00644713	0.00292413	0.00336073	0.00521223
LysoPE(20:4)	NA	Lipids and lipid-like molecules	0.879632	0.965964	0.428671	0.690166	1.00993	0.747176	0.605628	0.272063	0.77692	0.737195	0.418434	0.638599	0.867331	0.651066	1.05032	0.344748	0.85659	0.789552	1.13145	0.686956	0.826604	0.708615	1.40758	1.04962	1.97637	1.45096	1.3037	1.51087	0.712852	0.80635	1.35411
LysoPE(22:6(4Z,7Z,10Z,13Z,16Z,19Z)/0:0)	HMDB0011526	Lipids and lipid-like molecules	0.0609702	0.0571355	0.0192818	0.0370563	0.0650721	0.0438487	0.0482317	0.022433	0.0435379	0.067402	0.0763214	0.0712177	0.0776074	0.0431897	0.0951906	0.0869208	0.119884	0.0694658	0.111926	0.0566209	0.158366	0.0691265	0.118998	0.0655946	0.147824	0.0771757	0.0756247	0.187628	0.0766328	0.0451566	0.11183
MG(18:1(9Z)/0:0/0:0)[rac]	NA	Lipids and lipid-like molecules	0.00235037	0.00621683	0.000185201	0.00073846	0.00168951	0.00139579	0.000189172	0.00105431	0.00147175	0.0219012	9.94893e-05	0.000728556	0.000340798	1.15103e-05	0.000268725	0.000501402	1.18663e-05	1.18048e-05	0.00133384	0.00111577	0.000681783	0.000131615	1.22417e-05	0.000244116	0.00185527	6.52452e-05	0.000884919	0.000164356	0.000228385	8.15453e-05	0.000182977
Myristic acid	HMDB0000806	Lipids and lipid-like molecules	26.2488	22.7776	13.4195	9.08279	19.827	14.7307	15.4646	14.3487	22.3514	33.1829	33.0446	14.7533	25.2439	12.9844	15.2574	8.60742	8.73276	46.2121	8.28708	17.045	15.7305	8.03511	7.59517	8.95008	17.34	7.61251	8.58471	13.2264	11.5518	10.8821	9.79566
Myristoleic acid (14:1(n-5))	NA	Lipids and lipid-like molecules	1.7496	1.01853	0.894647	0.135436	1.21061	0.591934	1.02342	0.594431	1.26682	0.819736	1.56717	0.522428	1.30366	0.813969	0.886976	0.33014	0.467934	5.29105	0.147236	1.02355	1.43205	0.289797	0.301326	0.282058	0.87243	0.159947	0.435377	0.793856	0.710979	0.384101	0.566384
Myristoylcarnitine	HMDB0005066	Lipids and lipid-like molecules	0.00624961	0.00729847	0.00363144	0.00519133	0.0141128	0.00556157	0.00664725	0.00153197	0.00842639	0.00995474	0.00857757	0.00837594	0.0101402	0.00583583	0.00838355	0.00151991	0.00344313	0.0276472	0.00464704	0.00732218	0.00574653	0.00366053	0.00596648	0.00684621	0.00928931	0.00353688	0.00290412	0.00723093	0.00510997	0.0102394	0.0049211
Nervonyl carnitine	HMDB0006509	Lipids and lipid-like molecules	0.394895	0.358584	0.187891	0.138393	0.402913	0.0733847	0.183013	0.103208	0.19348	0.234697	0.156633	0.270652	0.222522	0.134759	0.122725	0.24748	0.260026	0.271049	0.210727	0.229319	0.170214	0.114598	0.0490034	0.160562	0.221445	0.0918111	0.127057	0.193402	0.156473	0.256136	0.190906
O-actyl-L-carnitine	HMDB0000201	Lipids and lipid-like molecules	0.675252	0.654091	0.421153	0.632591	0.754038	0.611833	0.521796	0.267268	0.794271	0.919023	0.81554	0.816026	0.667261	0.40238	0.913326	0.238701	0.395219	0.651282	0.505915	0.62448	0.670337	0.372615	1.06369	0.466695	1.01044	0.546217	0.481277	0.788498	0.457637	0.818785	0.454837
Octanoylcarnitine	HMDB0000791	Lipids and lipid-like molecules	0.0366453	0.104822	0.0512227	0.0480203	0.258099	0.0187258	0.052965	0.0149626	0.0954575	0.111386	0.0277132	0.0441188	0.0407563	0.0150844	0.0581583	0.00605729	0.0122517	0.786406	0.0352989	0.0485567	0.0258973	0.0242419	0.0604211	0.0249919	0.0238225	0.0166329	0.0121078	0.067154	0.0233654	0.101224	0.0248578
Oleamide	HMDB0002117	Lipids and lipid-like molecules	1.30765	0.987578	1.28922	1.05554	0.717296	1.11197	0.840721	0.342156	0.718092	1.191	0.00573748	0.00363089	0.00535756	0.00222854	0.00919255	0.00456521	0.00544203	0.00462662	0.00481859	0.00543179	0.00575798	0.00797746	0.00517012	0.0102537	0.00498708	0.010869	0.110857	0.00160692	0.000469945	0.000772206	0.00123098
Oleic Acid ethyl ester	HMDB0034451	Lipids and lipid-like molecules	3.87972	4.05665	1.54375	1.70609	2.6087	2.06138	2.50877	1.92023	4.56398	5.93737	5.41891	2.96827	4.37562	2.77899	2.58608	2.51666	2.57274	6.47694	1.44011	5.34511	3.15749	1.35967	2.00025	1.46684	3.20475	2.09637	1.4055	2.26594	1.8411	3.24549	1.40592
Omega-3 Arachidonic Acid	NA	Lipids and lipid-like molecules	0.366373	0.297918	0.251365	0.228693	0.202036	0.226026	0.26232	0.188725	0.377422	0.324351	0.248225	0.286481	0.214918	0.250481	0.159212	0.153197	0.175772	0.305884	0.930818	0.247769	0.201872	0.150114	0.942396	0.202077	0.123845	0.112452	0.11099	0.210538	0.192133	0.15951	0.254875
PA(22:0/0:0)	NA	Lipids and lipid-like molecules	0.0397748	0.041725	0.0422487	0.0382269	0.0426019	0.0408205	0.0496586	0.0275067	0.0339488	0.0389315	0.0242851	0.0385615	0.0346426	0.0439254	0.0615507	0.0189181	0.0472988	0.0484893	0.0593205	0.0547192	0.0604321	0.0419868	0.0487685	0.0607806	0.0947679	0.0502037	0.076734	0.0568748	0.0374463	0.0324301	0.0676517
Palmitic acid	HMDB0000220	Lipids and lipid-like molecules	819.539	779.4	445.646	430.601	521.693	531.789	532.681	454.104	719.663	954.038	871.736	602.675	780.139	556.281	574.367	412.791	414.532	932.083	384.897	709.297	612.896	322.905	416.736	400.735	521.669	453.442	375.517	547.22	464.35	484.086	371.057
Palmitic amide	HMDB0012273	Lipids and lipid-like molecules	0.195009	0.180239	0.196427	0.163981	0.131802	0.182623	0.1657	0.0719054	0.154308	0.236848	0.00286961	0.00189985	0.00243485	0.00175116	0.00407325	0.00240353	0.00356265	0.00327957	0.00168614	0.00279736	0.00327037	0.00375045	0.0040535	0.00407592	0.0035653	0.00469451	0.0224357	0.00144459	0.000667562	0.000944038	0.00218956
Palmitoleic acid	HMDB0003229	Lipids and lipid-like molecules	86.2149	83.4603	39.2363	18.4458	59.7444	30.1548	49.0661	23.1179	82.2603	64.6827	101.291	48.3698	93.8811	45.1618	59.2942	21.0483	23.743	198.882	17.3302	75.2168	70.184	23.7049	27.511	20.2446	45.2675	20.6207	29.1883	39.252	44.5031	40.4493	26.5775
Palmitoyl-L-carnitine	HMDB0000222	Lipids and lipid-like molecules	0.0481229	0.0581102	0.0349581	0.0491356	0.0592228	0.0564515	0.0577981	0.0223164	0.0610418	0.067864	0.0829534	0.0570576	0.0661849	0.0502927	0.0905802	0.0291329	0.0439802	0.0826351	0.0542048	0.0697469	0.0542249	0.0437986	0.0760289	0.0601037	0.0965014	0.0653297	0.0380267	0.0568542	0.0561717	0.073864	0.0469408
PC(0:0/14:0)	NA	Lipids and lipid-like molecules	0.00487969	0.00504894	0.00459062	0.00399777	0.00467757	0.00375346	0.00546189	0.0026887	0.00409479	0.00516439	1.1893e-05	1.2118e-05	1.21419e-05	1.15103e-05	1.13109e-05	1.17023e-05	1.18663e-05	1.18048e-05	1.21253e-05	1.15446e-05	1.1741e-05	1.1438e-05	1.22417e-05	1.15304e-05	1.19334e-05	1.16345e-05	1.12487e-05	1.17825e-05	1.09794e-05	1.1838e-05	7.62217e-05
PC(0:0/20:4(5Z,8Z,11Z,14Z))	NA	Lipids and lipid-like molecules	1.17572	0.884853	0.572229	0.840127	0.923538	0.616935	0.360179	0.251022	0.836515	0.684049	0.652349	0.680872	0.788995	0.909652	1.10733	0.580427	0.846336	0.85231	0.941359	0.771554	0.941959	0.746807	1.17454	0.587463	0.945392	0.686121	0.977496	1.22563	0.508758	0.389761	0.88113
PC(14:0/0:0)	NA	Lipids and lipid-like molecules	0.10711	0.169329	0.121105	0.0688273	0.218837	0.230454	0.140458	0.0622624	0.0610421	0.16088	0.0424723	0.0729469	0.04108	0.108486	0.0436705	0.0310712	0.0738166	0.0481087	0.100603	0.076491	0.0628571	0.0770865	0.0490805	0.100107	0.0927163	0.048445	0.127414	0.0786198	0.0422467	0.0290175	0.105168
PC(16:0/0:0)	HMDB0010382	Lipids and lipid-like molecules	9.9519	13.8028	10.6532	11.3725	11.4569	14.1181	11.833	9.42704	11.9897	13.7927	6.99148	7.47506	7.48035	8.12079	10.0798	7.0074	9.42488	6.18492	12.8748	8.66993	8.04817	7.76291	10.4413	10.7885	11.494	14.0085	12.2926	9.47754	8.22192	7.30128	12.158
PC(17:1(10Z)/0:0)	NA	Lipids and lipid-like molecules	0.012614	0.0168786	0.0103186	0.0127853	0.0200193	0.0145826	0.00890088	0.00639653	0.0131631	0.0163561	0.00590766	0.0104573	0.0074046	0.00995001	0.0133308	0.00792921	0.0363437	0.0100847	0.0208629	0.0106143	0.0151061	0.0138284	0.0105674	0.0129261	0.0187379	0.0131164	0.012996	0.0197057	0.0120252	0.00738323	0.0162503
PC(18:0-20:4)	NA	Lipids and lipid-like molecules	3.12816	2.51438	3.05623	1.36412	3.88004	1.82598	4.0598	2.9818	3.10725	5.41041	1.9653	3.22155	2.72859	2.08412	3.39652	4.8707	2.03645	1.93671	1.55033	2.79053	3.60762	1.76854	1.59231	2.82549	2.99074	3.98385	3.45426	1.44744	3.22174	1.29046	0.39584
PC(18:2(2E,4E)/0:0)	NA	Lipids and lipid-like molecules	3.69507	3.79298	2.47949	4.36964	3.89954	3.38197	2.11415	1.00848	4.43118	5.23245	1.80529	2.92521	3.2309	2.76655	5.33132	1.71865	5.48764	2.66822	4.05091	3.74561	2.57834	4.05938	6.97376	3.53222	4.57674	7.65196	5.1772	5.11884	3.32906	2.48858	7.82977
PC(18:2(9Z,12Z)/12:0)	NA	Lipids and lipid-like molecules	0.0146008	0.0185087	0.0142864	0.0153028	0.0160278	0.0146438	0.0180246	0.00932257	0.0146121	0.0153671	1.1893e-05	4.56266e-05	5.98524e-05	0.000221535	1.13109e-05	1.17023e-05	4.77968e-05	1.18048e-05	0.000224141	0.000162237	0.000102538	1.1438e-05	5.83363e-05	0.000102523	9.29128e-05	4.62067e-05	5.08308e-05	4.92736e-05	7.13472e-05	5.63536e-05	1.16445e-05
PC(18:4(9E,11E,13E,15E)/0:0)	NA	Lipids and lipid-like molecules	0.0129223	0.0196648	0.0139078	0.0109222	0.0200588	0.0151315	0.0122099	0.00238619	0.0142266	0.01521	0.00457489	0.00834072	0.0071142	0.00955886	0.0141952	0.00401681	0.0106407	0.0102095	0.013419	0.0118555	0.0139586	0.00986087	0.0107779	0.0145	0.0209802	0.0107976	0.0185747	0.0125149	0.00826838	0.00694137	0.0152023
PC(20:3(5Z,8Z,11Z)/18:1(11Z))	HMDB0008367	Lipids and lipid-like molecules	0.0539348	0.0421697	0.12804	0.0641202	0.0704984	0.0406787	0.0634117	0.0379974	0.0409032	0.0448221	0.0587695	0.0363491	0.104865	0.00514205	0.0607389	0.131627	0.034382	0.0524409	0.0070539	0.031489	0.142292	0.100999	0.0670612	0.0574104	0.0996783	0.0753933	0.0586592	0.0739402	0.210023	0.0352782	0.0730258
PC(22:1(11Z)/12:0)	NA	Lipids and lipid-like molecules	0.036894	0.0483835	0.0486911	0.0400097	0.0526267	0.0489218	0.0501806	0.0397148	0.0598414	0.0574487	0.0342232	0.0907956	0.06328	0.0436777	0.0338429	0.0761027	0.047971	0.0297828	0.0418283	0.0477577	0.0704317	0.0852831	0.0407869	0.0787688	0.0502817	0.0414184	0.0456779	0.0533933	0.0361621	0.037927	0.0470886
PC(22:4(7Z,10Z,13Z,16Z)/0:0)	NA	Lipids and lipid-like molecules	0.0134174	0.0143366	0.0120643	0.0113876	0.0138668	0.0094624	0.00773071	0.00456831	0.0160227	0.0117831	0.00653501	0.0108824	0.0106908	0.024917	0.0180796	0.00504246	0.00870882	0.0126757	0.0146238	0.00970149	0.00846386	0.0131966	0.0204514	0.0194745	0.0278046	0.0183749	0.0165932	0.0104402	0.00934515	0.0108177	0.0227178
PC(7:0/O-8:0)	NA	Lipids and lipid-like molecules	0.0608919	0.0669164	0.0422264	0.0392823	0.0892293	0.066606	0.0425259	0.0397908	0.055824	0.0650954	0.0306212	0.0407063	0.0293169	0.0409836	0.0374524	0.0319006	0.0454097	0.0295869	0.0583289	0.0409524	0.0521786	0.0643306	0.0409338	0.0486807	0.0664457	0.0338104	0.0425313	0.0432968	0.0387236	0.0214407	0.0442141
PC(O-16:1(11Z)/0:0)	NA	Lipids and lipid-like molecules	0.12335	0.131091	0.112831	0.135331	0.128144	0.108465	0.09434	0.0644608	0.168118	0.0856403	0.0892872	0.0688769	0.0674781	0.09579	0.146098	0.049033	0.116681	0.0748928	0.0851547	0.0786873	0.0650237	0.0898403	0.130767	0.0803244	0.107193	0.104541	0.147627	0.156411	0.105286	0.0784183	0.122936
PC(O-18:1(1E)/0:0)	NA	Lipids and lipid-like molecules	0.0649981	0.0770736	0.0659989	0.0969398	0.0700752	0.0694295	0.0587599	0.0456793	0.121548	0.0320746	0.0566566	0.0433775	0.0561855	0.0768929	0.0634595	0.0289284	0.0697515	0.058643	0.064358	0.0503429	0.052398	0.0639712	0.0828143	0.070502	0.0531972	0.0673598	0.0672176	0.0690806	0.0599799	0.0887724	0.0799135
PC(O-18:2(9Z,12Z)/2:0)	NA	Lipids and lipid-like molecules	0.0525299	0.048283	0.044923	0.0514244	0.0518935	0.041251	0.0358051	0.043013	0.0449962	0.0539633	0.0202849	0.027521	0.0294465	0.0368132	0.0419301	0.0213865	0.0471429	0.0239526	0.0394703	0.0313122	0.019501	0.0473096	0.0601005	0.0349518	0.0521487	0.0536966	0.0568347	0.0579252	0.0316413	0.0245044	0.058788
PC(O-8:0/O-8:0)	NA	Lipids and lipid-like molecules	0.104163	0.147759	0.110697	0.137527	0.0929883	0.131263	0.103186	0.0724367	0.150457	0.0936303	0.0957864	0.066242	0.0746426	0.133061	0.114808	0.0507738	0.0988038	0.0670266	0.101618	0.0810623	0.068618	0.0998375	0.143558	0.120908	0.0885043	0.104923	0.11357	0.120011	0.116894	0.105025	0.113957
PC(P-18:1(9Z)/0:0)	HMDB0010408	Lipids and lipid-like molecules	0.0141728	0.0149743	0.0145052	0.0145554	0.0184902	0.0117174	0.0100876	0.00816174	0.0240008	0.00998962	0.0127279	0.00976393	0.00828348	0.0122918	0.0143826	0.0101867	0.0146394	0.0118334	0.00966378	0.00985784	0.00911618	0.0116738	0.0153652	0.00950038	0.0117721	0.0113063	0.0180506	0.0173082	0.0111668	0.0120357	0.0150578
PC(P-19:1(12Z)/0:0)	NA	Lipids and lipid-like molecules	0.0714887	0.0860909	0.0781605	0.0757257	0.075908	0.0706647	0.0855432	0.0523488	0.0645681	0.075436	0.000792415	0.00102744	0.00106339	0.000467496	0.000724992	0.000812104	0.00107296	0.000252615	0.00145123	0.00164285	0.000511104	0.000583052	0.000652497	0.000476831	1.19334e-05	5.68951e-05	4.96273e-05	0.000290749	1.09794e-05	0.000112028	5.61696e-05
PE(16:0/0:0)	HMDB0011503	Lipids and lipid-like molecules	0.0657231	0.0954055	0.0404535	0.0433355	0.0857205	0.080852	0.103812	0.119465	0.0640364	0.148961	0.0598255	0.0753427	0.0790126	0.0652644	0.157596	0.117174	0.128865	0.0593688	0.0875418	0.0796807	0.0793882	0.104454	0.152922	0.122377	0.250499	0.173845	0.221624	0.122666	0.0822299	0.061134	0.120169
PE(18:0/0:0)	NA	Lipids and lipid-like molecules	0.0612652	0.0711602	0.0371855	0.0415056	0.0716588	0.0509919	0.0588477	0.0506868	0.0547701	0.135148	0.0302791	0.048358	0.0527597	0.0463789	0.0797479	0.0417862	0.0735582	0.0436942	0.053048	0.051289	0.0495341	0.053032	0.0854868	0.0689661	0.137683	0.085176	0.101991	0.0657795	0.045141	0.0434365	0.067905
PE(18:1(9Z)/0:0)	NA	Lipids and lipid-like molecules	0.0377347	0.0680438	0.0332853	0.0460238	0.0562046	0.0701978	0.0585461	0.0559623	0.0505122	0.137263	0.0195049	0.0580482	0.0614305	0.0503295	0.0714988	0.0431659	0.0930645	0.0512466	0.0633411	0.0610845	0.0344867	0.0576291	0.121866	0.0741024	0.183999	0.17632	0.145481	0.102623	0.0388785	0.0639302	0.128488
PE(18:2(9Z,12Z)/0:0)	HMDB0011507	Lipids and lipid-like molecules	0.112955	0.141319	0.0840459	0.144404	0.185034	0.174118	0.173908	0.0515852	0.138181	0.260334	0.0498679	0.114529	0.149723	0.126595	0.216108	0.0571081	0.25409	0.0946493	0.176307	0.149987	0.08929	0.188594	0.36892	0.330565	0.427439	0.441097	0.337758	0.291096	0.143909	0.193469	0.477303
PE(19:1(9Z)/0:0)	NA	Lipids and lipid-like molecules	0.21015	0.324818	0.220893	0.213976	0.324612	0.244997	0.207635	0.0657163	0.224909	0.245099	0.0910933	0.14267	0.124519	0.162078	0.227425	0.0728162	0.173231	0.17528	0.218388	0.20021	0.221466	0.15394	0.176446	0.229625	0.346185	0.183321	0.332244	0.207013	0.136745	0.120172	0.249461
Pelargonate	HMDB0000847	Lipids and lipid-like molecules	0.22905	0.209838	0.666001	0.664121	0.691356	0.6653	0.607744	0.653979	0.675302	0.629021	0.556696	0.584107	0.589313	0.603293	0.65722	0.228237	0.639983	0.650028	0.671183	0.54816	0.631577	0.633657	0.282517	0.549201	0.57129	0.613716	0.642023	0.64966	0.646018	0.617848	0.272265
Pentanoate	HMDB0000892	Lipids and lipid-like molecules	0.82393	0.819609	0.46635	0.871049	0.748304	0.852471	0.861581	0.903938	0.764094	0.757442	0.874522	0.551864	0.739541	0.872069	0.315598	0.791943	0.485875	0.827441	0.528238	0.84747	0.399583	0.859039	0.317766	0.725665	0.797561	0.28852	0.334629	0.84378	0.432115	0.766381	0.541349
Phytosphingosine	HMDB0004610	Lipids and lipid-like molecules	0.0479959	0.0297944	0.054275	0.0521518	0.0477972	0.02706	0.0242076	0.0225362	0.0451138	0.0553072	0.0233839	0.0466978	0.0509896	0.0253683	0.0229527	0.0433173	0.0232495	0.0232586	0.0471708	0.0237024	0.0239215	0.0243726	0.0255939	0.0480407	0.0238015	0.0223642	0.0201243	0.022355	0.0390055	0.0479992	0.0504716
PI(16:0-18:2)	NA	Lipids and lipid-like molecules	1.13083	0.746132	1.1129	0.52504	0.870443	0.745436	1.77391	2.88412	0.752238	1.5636	0.81563	1.36259	0.980488	1.06748	0.717875	1.59781	0.857808	2.02779	1.35281	1.06446	0.812443	1.48257	0.919927	3.8587	0.807165	1.33774	0.975493	0.73755	1.60433	1.74978	1.53836
Pristanic acid	HMDB0000795	Lipids and lipid-like molecules	0.207225	0.131361	0.120848	0.106926	0.105669	0.114481	0.19921	0.104876	0.189238	0.356046	0.211018	0.169434	0.15082	0.129674	0.106189	0.122872	0.189891	0.248932	0.149681	0.199374	0.12989	0.081517	0.100322	0.0926294	0.210233	0.0989941	0.0536532	0.140656	0.113931	0.119795	0.109683
Propionylcarnitine	HMDB0000824	Lipids and lipid-like molecules	0.0622285	0.0854041	0.0722237	0.0719167	0.142231	0.0826113	0.0463372	0.0457695	0.0572744	0.101133	0.0468059	0.0903393	0.0639504	0.0480749	0.0728193	0.0470757	0.0526029	0.0522299	0.12718	0.0649729	0.0858347	0.0583003	0.242958	0.114801	0.0657001	0.0661838	0.111203	0.0740334	0.0579916	0.111809	0.0566236
PS(O-18:0/0:0)	NA	Lipids and lipid-like molecules	0.0097846	0.0107821	0.00874385	0.0103732	0.0192602	0.00981785	0.0128717	0.00513628	0.0162433	0.00982356	0.0191332	0.0135594	0.0139619	0.00918519	0.0189925	0.0112333	0.0121535	0.00803983	0.0180927	0.0125439	0.010254	0.0156865	0.0193594	0.0151184	0.0170138	0.020694	0.0135884	0.0131498	0.0242609	0.0128615	0.0222872
Retinol	HMDB0000305	Lipids and lipid-like molecules	0.00487976	0.00386978	0.00460741	0.00450097	0.00587834	0.00499825	0.00395803	0.00379702	0.00335703	0.00684072	0.0029691	0.00575179	0.0012917	0.00338578	0.0050677	0.00568355	0.00300549	0.00130383	0.00707621	0.00517475	0.00544031	0.00347541	0.00575456	0.0033214	0.0110455	0.00870176	0.0105091	0.00529755	0.00373587	0.00247377	0.00261626
sn-Glycero-3-phosphocholine	HMDB0000086	Lipids and lipid-like molecules	0.216641	0.177055	0.0980328	0.139346	0.162242	0.119828	0.106442	0.203115	0.164151	0.191645	0.0853568	0.100468	0.0900546	0.134799	0.137159	0.108921	0.234491	0.0843759	0.121983	0.156487	0.154525	0.121262	0.150702	0.0663909	0.0725254	0.152413	0.270297	0.105408	0.0570042	0.0423985	0.172031
Stearamide	HMDB0034146	Lipids and lipid-like molecules	0.113388	0.0791321	0.0918545	0.0996338	0.0796672	0.0823544	0.0807999	0.0471301	0.0931855	0.121492	0.000594233	0.000257336	0.00053742	0.00100458	0.000981915	0.00103578	0.000714532	0.000912899	0.000392234	0.000395772	0.000309364	0.000510431	0.00162301	0.00128396	0.000975541	0.00173725	0.00575242	0.000241055	0.000367914	1.1838e-05	0.000580333
Stearic acid	HMDB0000827	Lipids and lipid-like molecules	55.6787	50.585	34.1278	35.9132	32.2906	40.2597	37.8949	31.4454	52.1043	56.3447	53.856	43.263	45.5401	42.5313	32.6849	34.0962	37.0035	53.0738	29.919	50.8737	37.5714	26.6883	30.7068	33.6098	39.7975	33.0508	23.9377	40.6822	34.1054	33.4791	32.5329
Stearidonic Acid	HMDB0006547	Lipids and lipid-like molecules	0.300841	0.0722416	0.0847338	0.033571	0.104243	0.0749028	0.104601	0.0368679	0.15856	0.319082	0.198667	0.146678	0.111224	0.109253	0.0811954	0.0295891	0.0596305	0.480988	0.0480734	0.126993	0.165448	0.0334046	0.0347612	0.0683402	0.0971181	0.115553	0.105105	0.167913	0.111248	0.0620232	0.0883213
Stearoylcarnitine	HMDB0000848	Lipids and lipid-like molecules	0.0140698	0.025891	0.0143563	0.0176864	0.0186188	0.021526	0.0188381	0.00812571	0.0230778	0.0274653	0.0243736	0.0194091	0.0250205	0.0180983	0.0273829	0.0124188	0.0283695	0.0205256	0.0178723	0.0251477	0.0192383	0.020418	0.0288244	0.0215717	0.0328896	0.0334085	0.0108835	0.0233941	0.0191666	0.0299244	0.0172233
Taurocholic acid	HMDB0000036	Lipids and lipid-like molecules	0.000934017	0.00804144	0.0110751	0.00756985	0.00311025	0.000623734	0.00193572	0.0200149	0.0241276	0.0107547	0.0142106	0.00482433	0.00893554	0.0292616	0.153505	0.0107359	0.00180885	0.0107051	0.00262419	0.0036104	0.00774415	0.00849762	0.00510346	0.00925287	0.00706191	0.0153715	0.000909917	0.0406167	0.00703248	0.0259461	1.50114
trans-Hexadec-2-enoyl carnitine	HMDB0006317	Lipids and lipid-like molecules	0.0104841	0.0117669	0.00473286	0.00776659	0.0179628	0.00548804	0.00870367	0.0013482	0.0156653	0.0104883	0.0165625	0.0121249	0.0161669	0.0100852	0.0139308	0.00328901	0.00514823	0.0556964	0.00678005	0.013487	0.0124333	0.00758204	0.0109818	0.00994599	0.0135272	0.00567833	0.00705918	0.00950307	0.0112945	0.0190364	0.00724534
Tridecanoic acid	HMDB0000910	Lipids and lipid-like molecules	0.454106	0.555679	0.410241	0.426053	0.437271	0.40474	0.627954	0.391733	0.458516	0.519634	0.501734	0.455947	0.408421	0.368597	0.568373	0.3715	0.37672	0.444263	0.399076	0.57938	0.415912	0.589331	0.374127	0.378153	0.397772	0.369196	0.360518	0.617551	0.407127	0.374062	0.383937
Undecanoic acid	HMDB0000947	Lipids and lipid-like molecules	0.658547	0.648812	0.645058	0.655852	0.653319	0.638028	0.641394	0.627083	0.674513	0.683635	0.652783	0.647916	0.629564	0.612124	0.612902	0.619015	0.611128	0.654704	0.620006	0.623166	0.645426	0.607621	0.602219	0.619563	0.624517	0.620811	0.602983	0.606312	0.644352	0.6168	0.619098
Oleoyl Ethyl Amide	NA	Lipids and lipid-like molecules	0.182052	0.11859	0.153372	0.097613	0.0899118	0.141572	0.103379	0.0550615	0.0859905	0.127119	0.00652874	0.00781091	0.00819351	0.00575038	0.0069462	0.0026228	0.0102697	0.00593655	0.00510281	0.00668589	0.0110958	0.00757866	0.0163449	0.00466755	0.00867836	0.013815	0.0261844	0.0106792	0.00461797	0.0012634	0.00679633
3,7-Dimethyluric acid	HMDB0001982	Nucleotides and analogues	1.85282	1.98143	1.76738	2.29479	1.86219	1.77825	1.33325	1.71217	1.55842	2.10476	1.44471	1.89387	1.7106	1.78379	1.19563	1.55706	1.5502	1.36537	1.43886	2.45998	2.19245	2.77344	1.91551	1.46243	6.12619	2.34932	2.0353	1.82114	1.44164	2.26144	1.35745
5-Acetylamino-6-formylamino-3-methyluracil	HMDB0011105	Nucleotides and analogues	0.00985518	0.016244	0.024611	0.0263643	0.0254013	0.023118	0.0188327	0.00857897	0.0223244	0.0319336	0.0172968	0.0167178	0.0153617	0.0160086	0.0192521	0.0158382	0.0153998	0.00829603	0.0342458	0.0242735	0.0169291	0.0190245	0.022047	0.016379	0.00740965	0.0117818	0.0106574	0.0217005	0.0193859	0.0152248	0.0218933
6-(Methylthio)purine	NA	Nucleotides and analogues	12.9753	10.1499	10.0373	12.201	10.1455	12.8543	12.423	8.37209	12.7429	13.7409	11.021	10.3104	10.3588	11.3243	6.92038	6.70691	10.1747	7.55329	9.71131	10.4187	7.85684	8.39833	2.68652	10.936	9.31792	6.29251	10.894	11.7857	10.5371	7.08466	11.5489
Allopurinol	HMDB0014581	Nucleotides and analogues	1.39068	1.12332	0.831808	1.03066	0.994595	1.22052	0.964362	0.822281	0.969885	1.03711	0.931818	1.1782	1.28629	1.07531	0.779587	0.790363	1.02738	1.11514	1.37642	1.10647	1.08934	1.23896	1.29748	0.877813	1.00805	0.615	0.914187	0.966195	1.79142	1.02258	1.59149
Caffeine	HMDB0001847	Nucleotides and analogues	0.05632	0.0249329	0.00278872	0.00321393	0.0240281	0.0677739	0.0614624	0.00140261	0.00398307	0.00387395	0.00257017	0.00257365	0.00183568	0.000900316	0.00397748	0.00151084	0.030281	0.0015092	0.00360442	0.00190707	0.00178447	0.00148534	0.0102439	0.00298457	0.0757868	0.105097	0.00245625	0.217208	0.00604478	0.0507864	0.252687
Hypoxanthine	HMDB0000157	Nucleotides and analogues	0.933063	0.771808	0.415986	0.606158	0.5943	0.829987	0.607706	0.45724	0.509157	0.6396	0.52512	0.68192	0.777395	0.699391	0.471284	0.406494	0.644578	0.748703	0.89634	0.712322	0.685718	0.763161	0.85008	0.522814	0.603849	0.359456	0.570013	0.551545	1.34779	0.608391	1.02309
Inosine	HMDB0000195	Nucleotides and analogues	0.012827	0.00854879	0.00472648	0.00871183	0.00720153	0.00796056	0.00606597	0.00368999	0.00485892	0.0070948	0.00944575	0.0138868	0.0111384	0.0014367	0.00455181	0.00544444	0.0016479	0.0146625	0.0123758	0.00163651	0.032015	0.0197862	0.0376612	0.00120333	0.00503178	0.00483724	0.0057423	0.00183871	0.036356	0.00327584	0.023991
N2,N2-Dimethylguanosine	HMDB0004824	Nucleotides and analogues	0.000567394	0.00105634	0.00169851	0.00139667	0.00143655	0.00124816	0.00114737	0.000926617	0.00139335	0.00179911	0.000918957	0.0016564	0.00168154	0.00110451	0.00111957	0.000963203	0.000718778	0.0014344	0.00118669	0.00147934	0.00207388	0.00127387	0.00075599	0.00187232	0.00345072	0.00176428	0.00157363	0.00169009	0.00111173	0.00278921	0.00133734
Pseudouridine	HMDB0000767	Nucleotides and analogues	0.150316	0.244822	0.118351	0.141389	0.1768	0.175608	0.128369	0.097349	0.151173	0.185596	0.0951421	0.102006	0.0759837	0.105135	0.125163	0.0996691	0.108399	0.117228	0.128994	0.201122	0.109555	0.150851	0.0993056	0.106714	0.0842693	0.0710012	0.0785573	0.120601	0.124641	0.116917	0.111388
Theophylline	HMDB0001889	Nucleotides and analogues	0.00416806	0.00250637	0.00391027	0.0105932	0.00112897	0.00946432	0.000796013	0.00534341	0.0014474	0.00110979	0.000951149	0.00124331	0.00118701	0.000795879	0.000672414	0.00285407	0.000782522	0.000572636	0.00150173	0.000787275	0.000595446	0.00119886	0.000926228	0.00106333	0.00119434	0.000457525	0.000632619	0.000637156	0.000977399	0.000759159	0.00133653
Uric acid	HMDB0000289	Nucleotides and analogues	0.0991337	0.104254	0.0909678	0.111776	0.0874812	0.13074	0.0667006	0.107973	0.079536	0.228717	0.743072	0.110679	0.075572	0.123801	0.142283	1.18534	0.105426	0.10355	1.76659	0.151873	0.153455	0.135782	0.107471	0.190134	0.123292	0.180955	0.138597	0.125621	0.167812	0.224418	0.104129
(23R)-23,25-dihydroxyvitamin D3	NA	Others	0.736252	0.384079	0.358824	0.39001	0.41998	0.309743	0.479393	0.161886	0.332773	0.462785	0.672617	0.718062	0.425614	0.343399	0.230903	0.187458	0.35127	0.630271	0.360983	0.394317	0.347613	0.309217	0.251975	0.360514	0.145861	0.196649	0.070569	0.635975	0.718975	0.304788	0.641895
(2-oxo-2,3-dihydro-1H-indol-3-yl)acetic acid	NA	Others	0.01581	0.0196794	0.0179628	0.0220236	0.0161968	0.0211888	0.0152235	0.0138034	0.0168495	0.0261576	0.017103	0.0424123	0.0209303	0.0238104	0.0138345	0.019205	0.0197714	0.0195486	0.0279299	0.0227752	0.0189245	0.0297153	0.0164517	0.056957	0.0310323	0.0263364	0.0265594	0.0261397	0.0240215	0.104159	0.0185158
(4-tert-Butyl-phenoxy)-acetic acid	NA	Others	0.0367666	0.0365574	0.0786023	0.0947958	0.0705401	0.0375358	0.0427868	0.0369218	0.0873912	0.0992855	0.0508847	0.0816212	0.080037	0.0447955	0.0410837	0.0601358	0.0376451	0.0373925	0.0766718	0.0505694	0.0539874	0.0588176	0.0483104	0.0787442	0.0405888	0.0418088	0.0470659	0.0390995	0.0757935	0.0640694	0.0824772
1-Pyrroline	HMDB0012497	Others	0.0489832	0.0638142	0.0643189	0.0476437	0.0803494	0.0530588	0.0721379	0.0367572	0.0668523	0.0863296	0.0309382	0.0458571	0.0498596	0.0496793	0.0531756	0.0268046	0.0709308	0.0419611	0.0637547	0.0518838	0.0492757	0.0345731	0.0666484	0.119966	0.0538398	0.0588587	0.11387	0.0524911	0.059881	0.0746998	0.0930488
2,3-Dihydroxybenzoic acid	HMDB0000397	Others	0.0780022	0.0512093	0.0464768	0.0823328	0.071709	0.346069	0.103375	0.312526	0.282158	0.682044	0.153887	2.12621	0.0146503	0.32343	0.228308	0.034476	0.0520221	0.152779	0.149536	0.0747059	0.0258429	0.210001	0.0896079	0.141396	0.102132	0.364554	0.0874918	0.15268	0.185768	0.274998	0.26911
2-Ethylbutanal	HMDB0031220	Others	2.08344	2.3375	1.73176	1.79932	2.41579	1.72545	1.98216	2.32719	1.28473	1.41886	1.36528	2.37625	1.67049	2.2845	2.30874	1.69043	2.56697	1.97303	1.75068	1.65605	1.24561	1.4879	4.58691	1.69384	2.16518	2.61396	2.10989	1.94126	1.36565	1.47149	1.3672
3',4'-Dihydrodiol	HMDB0013895	Others	0.0023712	0.003891	0.0156713	0.00322788	0.0126419	0.00189185	0.00119938	0.00157857	0.00526911	0.00584592	0.00708391	0.0037654	0.00614371	0.00368357	0.00651026	0.00719092	0.00153019	0.00141226	0.00265618	0.00226749	0.0115413	0.000919307	0.0101426	0.000598567	0.00140317	0.000262948	0.00446395	0.00930896	0.00757964	0.0116139	0.00802434
3-Hydroxyomeprazole	HMDB0014013	Others	1.19118e-05	3.99102e-05	1.18828e-05	1.18203e-05	1.18277e-05	1.12902e-05	1.12832e-05	1.18466e-05	1.14686e-05	1.11595e-05	0.224437	1.2118e-05	1.21419e-05	7.72894e-05	0.648059	1.17023e-05	1.18663e-05	1.18048e-05	1.21253e-05	0.149035	1.1741e-05	3.5709e-05	4.31426e-05	0.0421133	0.0720591	0.00362979	0.00152184	1.17825e-05	1.09794e-05	4.02494e-05	1.16445e-05
3-Indolepropionic acid	HMDB0002302	Others	0.0131782	0.00810405	0.0153888	0.0173217	0.0127566	0.0634102	0.0076167	0.111055	0.0316334	0.000980698	0.00487652	0.0106331	0.00993001	0.00506921	0.000810383	0.909693	0.00715267	0.00138476	0.000992989	0.0108587	0.000776481	0.0133275	0.00643488	0.0172784	0.000649785	0.000645623	0.00057909	0.00902603	0.0123183	0.00952313	0.00325548
3-Indoxylsulfate	HMDB0000682	Others	0.361773	0.501108	0.887475	0.281163	0.752462	0.276121	0.212819	0.191024	0.276457	0.405141	0.367443	0.33109	0.197699	0.238386	0.252155	0.250865	0.307347	0.208973	0.444008	0.610877	0.502332	0.250824	0.87355	0.117709	0.0171793	0.660447	0.378465	0.566017	0.872925	0.77391	0.510526
3-methyl pyruvic acid	HMDB0000005	Others	0.468523	0.607089	0.433006	0.415663	0.746865	1.00151	1.00093	0.502955	0.612433	1.5652	0.596844	0.542674	0.492405	0.675883	0.377227	0.556168	0.471141	0.544208	0.410096	0.532863	0.549116	0.473517	0.564119	0.613915	0.6096	0.465601	0.546419	0.556838	0.32625	0.84804	0.448477
3-methyl sulfolene	HMDB0059667	Others	0.17517	0.229023	0.137136	0.232004	0.254432	0.183651	0.150048	0.141092	0.179955	0.207281	0.129959	0.122438	0.202564	0.112479	0.230485	0.0847614	0.186851	0.182088	0.181181	0.147761	0.146879	0.15485	0.290412	0.265557	0.121643	0.120173	0.159153	0.239267	0.16544	0.296851	0.273608
3-phenoxybenzoic acid	HMDB0041807	Others	0.00737515	0.00651912	0.0103303	0.011598	0.0100143	0.00685974	0.00672698	0.00683502	0.0103344	0.0123741	0.00854102	0.0115155	0.0113294	0.00715598	0.00648746	0.00884032	0.00641558	0.00656558	0.0115566	0.00741345	0.00806282	0.00862018	0.00801821	0.0108101	0.00647951	0.00710657	0.00694821	0.00701	0.00942916	0.00787649	0.0103489
4-Chloro-3,5-dimethoxybenzyl alcohol	HMDB0040933	Others	0.0287424	0.0289339	0.0278448	0.0288919	0.0285493	0.0287759	0.0285927	0.0272989	0.0295769	0.0287866	0.0292399	0.0304692	0.0284652	0.0304708	0.0300151	0.030128	0.0290418	0.0299019	0.0284109	0.0289346	0.0295537	0.0306404	0.0286398	0.0287936	0.0302729	0.0285492	0.0289678	0.0304688	0.0300096	0.0279885	0.0285043
4-Hydroxybenzoate	HMDB0000500	Others	0.0289158	0.046239	0.0424076	0.0892201	0.028802	0.0733868	0.0357904	0.0553103	0.0365092	13.9211	0.0484769	0.229082	0.0332395	0.0456488	0.0563133	0.073966	0.0832918	0.0238743	0.265727	2.10842	0.0349882	0.0441473	0.039377	0.0323681	0.0296595	0.242839	1.01434	0.153394	0.0392355	0.0725126	0.0423224
4-Hydroxyquinoline	NA	others	0.135086	0.145581	0.124383	0.1222	0.144509	0.170267	0.130201	0.114508	0.115762	0.142647	0.118928	0.102024	0.0849047	0.118433	0.135753	0.103776	0.121242	0.0688873	0.154635	0.152544	0.109017	0.118851	0.135414	0.140937	0.0690964	0.101368	0.089261	0.159483	0.154969	0.0991836	0.113228
4-Methylpentanal	HMDB0001318	Others	1.32035	1.40561	1.21715	1.14976	1.21944	1.33452	1.27154	1.31477	1.18083	1.19438	1.16662	1.15351	1.2814	1.2335	1.15621	1.1748	1.41062	1.42202	1.20631	1.15717	1.10175	1.14786	1.24895	1.13591	1.36355	1.22821	1.08917	1.40632	1.12136	1.17821	1.15817
4-Pyridoxic acid	HMDB0000017	Others	0.038322	0.0273216	0.0179151	0.030143	0.0300687	0.0381421	0.0182774	0.0306457	0.0262507	0.0215263	0.0151245	0.0175499	0.017638	0.0254467	0.0245942	0.0208036	0.0217743	0.0167884	0.0228514	0.0359248	0.104113	0.0215326	0.0268813	0.0147537	0.0519971	0.0319011	0.0162521	0.0360373	0.0202514	0.0194097	0.0115196
4Z,15E-Bilirubin IXa	NA	Others	0.115577	0.0307506	0.0597752	0.0701352	0.0995745	0.0333737	0.0667636	0.0213248	0.107449	0.0713934	0.071622	0.0412194	0.0444898	0.0784295	0.114806	0.0155413	0.0157147	0.0522121	0.0429083	0.0839845	0.0724319	0.0374213	0.0902947	0.0321138	0.0237654	0.0193784	0.0286043	0.0473853	0.0458068	0.0600023	0.0326937
5-HETE lactone	NA	others	0.0279825	0.0409756	0.018273	0.0275462	0.0230772	0.031519	0.0296987	0.0124683	0.0371442	0.026248	0.0181472	0.00528927	0.0117733	0.0279601	0.00128198	0.00388587	0.0202625	0.0147644	0.0210416	0.0164622	0.000928429	0.00824497	0.0130518	0.00343622	0.00974236	0.000446371	0.00806399	0.0052097	0.00269126	0.0100445	0.0462723
5-Hydroxyferulate	HMDB0035484	Others	0.513887	0.522018	0.497434	0.528217	0.522613	0.519642	0.498988	0.506246	0.506332	0.522961	0.517973	0.118095	0.081538	0.518545	0.485002	0.477791	0.492478	0.134357	0.487667	0.510483	0.534651	0.484056	0.494947	0.535071	0.512899	0.480007	0.13381	0.491106	0.510729	0.498739	0.479193
Anethole	HMDB0030837	Others	0.0594697	0.0854337	0.0998651	0.0792844	0.141798	0.0443147	0.0660218	0.06455	0.357174	0.154113	0.321028	0.14122	0.0907718	0.092867	0.055248	0.0429133	0.0665571	0.0712064	0.06595	0.068032	0.308026	0.01951	0.0632832	0.0751372	0.293146	0.0696426	0.109712	0.298826	0.0809072	0.0981623	0.0986311
beta-Aminopropionitrile	HMDB0004101	Others	0.0283511	0.0285968	0.0338691	0.0333414	0.0342576	0.0288087	0.0274632	0.0275846	0.0321434	0.0310564	0.0350173	0.0365251	0.0196257	0.0341698	0.0309907	0.0396659	0.0322094	0.0332773	0.0369193	0.0360759	0.0343394	0.0330907	0.0374214	0.0277247	0.0329591	0.00314625	0.0479566	0.0333887	0.0279158	0.0465059	0.0353039
BHT	HMDB0033826	Others	0.0988582	0.0955489	0.0942393	0.151035	0.1004	0.091657	0.105685	0.0962884	0.0911065	0.0975521	0.128739	0.0992049	0.090342	0.0866973	0.0883463	0.104757	0.110074	0.155895	0.143071	0.0823616	0.0821852	0.085884	0.0844	0.0876647	0.09196	0.143938	0.152089	0.0812706	0.0934085	0.0875913	0.088628
Bilirubin	HMDB0000054	Others	0.121914	0.0514434	0.093829	0.0954531	0.111577	0.0705333	0.0828704	0.0655967	0.118011	0.0715587	0.0699822	0.0741542	0.0772698	0.0834622	0.0928803	0.0470936	0.0554666	0.0773671	0.0921333	0.0788928	0.0562293	0.0546857	0.0991354	0.07237	0.0415919	0.0432335	0.0273366	0.0848678	0.0854575	0.0877397	0.0440293
Biliverdin	HMDB0001008	Others	0.0162515	0.0069805	0.0126066	0.0131321	0.0194537	0.0103811	0.0145328	0.00765658	0.0214767	0.00967433	0.0147158	0.0122382	0.0154842	0.0159818	0.0201339	0.005207	0.00530724	0.014133	0.012871	0.0144498	0.0117873	0.00741776	0.0165275	0.00990714	0.00955338	0.00553999	0.00409159	0.014046	0.015437	0.0158955	0.00581618
Choline	HMDB0000097	Others	0.932891	0.971878	0.887191	0.980654	0.96016	0.954868	0.846832	0.932805	0.922656	1.00863	0.537978	0.627808	0.469626	0.628624	0.653248	0.566258	0.644865	0.716349	0.805397	0.918246	0.586625	0.623803	0.673497	0.804064	0.98531	0.564835	0.54506	0.865196	0.7869	0.931754	0.683337
Ciclopirox	HMDB0015319	Others	0.00216276	0.000565149	0.000418131	0.00321878	0.00094561	0.000452149	0.000173978	0.00046971	0.000388013	0.00150015	0.0002294	0.00329558	0.00392052	0.000193557	0.0084897	8.68027e-05	0.0132515	0.0117546	0.000601271	0.000496314	0.00243802	0.0070356	0.0114142	0.0237778	0.00529824	0.00700693	0.00171861	0.00438394	0.000209704	0.00387329	0.00136506
Cyclohexanone	HMDB0003315	Others	5.13671	5.10637	4.67768	4.79145	4.72948	4.82689	4.71893	5.02658	4.40527	4.32219	4.65163	4.67971	4.78211	3.29056	4.29287	5.34729	5.10056	5.10274	4.78155	4.55465	4.51179	4.38534	4.82165	4.43831	4.63031	4.77891	4.49638	4.98789	4.4208	4.67711	4.45108
delta-CEHC	NA	Others	0.0329467	0.0449685	0.0275837	0.0335255	0.0430268	0.0430717	0.0268708	0.0223635	0.0296701	0.0434428	0.0189539	0.035982	0.0185203	0.0189429	0.00778409	0.0128944	0.0275081	0.0161611	0.0423954	0.03401	0.0172799	0.0153702	0.0100726	0.0204443	0.0136137	0.0239467	0.00575564	0.0322788	0.0390671	0.00891939	0.0368592
D-Lactic acid	HMDB0001311	Others	14.8959	12.526	12.0192	13.855	12.1536	15.5071	14.6459	9.49086	15.2165	17.2291	12.2579	12.2417	12.0419	14.012	9.1372	8.11588	11.4741	8.9265	11.7646	11.9178	9.39648	9.7924	8.94266	13.3116	10.7996	7.65542	12.4844	14.5682	11.6154	9.50403	13.4273
DL-p-Hydroxyphenyllactic acid	HMDB0000755	Others	0.145526	0.173813	0.160291	0.155656	0.149668	0.181173	0.210001	0.0744586	0.11531	0.234188	0.162959	0.230379	0.187087	0.186296	0.12283	0.0427522	0.122016	0.21179	0.133019	0.114037	0.122745	0.16899	0.126986	0.226806	0.166201	0.139718	0.236892	0.210226	0.195414	0.316825	0.142859
D-Pantothenic acid	HMDB0000210	Others	0.00444102	0.00582065	0.00336269	0.010597	0.00483365	0.00705173	0.00325069	0.00390438	0.00785505	0.0116132	0.00447586	0.00618471	0.00523837	0.00443855	0.00282746	0.00404415	0.00493365	0.00452316	0.00724736	0.00676184	0.00498775	0.00433832	0.00404657	0.00655249	0.00889835	0.00424798	0.00666667	0.00659684	0.00446866	0.00591041	0.00372903
Ethyl formate	HMDB0031229	Others	0.0856611	0.0905546	0.0803502	0.0875965	0.074776	0.0775654	0.0723566	0.0827148	0.0762236	0.069131	0.0759589	0.0785557	0.0739361	0.0755645	0.0725643	0.0691867	0.0814866	0.0835484	0.0780705	0.0697269	0.0755523	0.0687206	0.0788767	0.0734104	0.0728769	0.0709946	0.0688501	0.0812372	0.0677712	0.07383	0.0660965
Glycolic acid	HMDB0000115	Others	0.0975761	0.129641	0.0996849	0.121736	0.152539	0.0959353	0.124209	0.0652102	0.0949527	0.124476	0.142115	0.137217	0.11408	0.137446	0.154146	0.151606	0.139588	0.106258	0.127217	0.142977	0.128318	0.133701	0.114611	0.118467	0.135405	0.130692	0.135589	0.0646467	0.130491	0.132166	0.130336
Harmalol	HMDB0029838	Others	3.34338e-05	3.95127e-05	0.000398129	0.000512289	0.000295189	7.03445e-05	0.00011359	1.18466e-05	0.000398226	0.0005908	7.71819e-05	0.000552171	0.000289264	8.15023e-05	0.000182352	0.000185766	3.90624e-05	0.00015649	0.000189701	0.000114194	1.1741e-05	0.000153099	8.24841e-05	0.000322138	0.000751041	0.000300835	0.000309216	4.56837e-05	0.000264626	0.00084949	0.000448704
Hexan-3-one	HMDB0000753	Others	5.31304	2.28662	3.03588	3.24703	2.22295	3.28895	3.2824	3.65797	2.84595	4.48643	3.15359	3.04945	3.11949	3.14399	3.08295	1.68998	2.29368	3.4662	3.00776	2.92946	1.89607	2.9138	4.88884	3.03496	3.32018	1.84842	3.00894	3.41856	2.85174	1.70726	3.04288
Hippurate	HMDB0000714	Others	0.0542859	0.0293609	0.0472478	0.123901	0.0184173	0.104945	0.00717681	0.0638626	0.0144902	0.0193787	0.00734657	0.00947154	0.0118477	0.0147232	0.00967072	0.0388167	0.0150865	0.00467489	0.00872985	0.011587	0.00580359	0.00950379	0.0177035	0.0177641	0.00715855	0.0032045	0.00346965	0.0144291	0.00896035	0.0244375	0.0139353
Hydroxychloroquine	HMDB0015549	Others	1.19118e-05	1.19299e-05	1.18828e-05	1.18203e-05	1.18277e-05	1.12902e-05	3.04293e-05	1.18466e-05	1.14686e-05	1.11595e-05	0.0356358	0.0270343	0.0369752	0.0376514	0.0364477	0.0439209	0.00340142	1.18048e-05	1.21253e-05	0.0119243	0.0262674	0.0739764	1.22417e-05	0.0127447	0.0710938	0.0466814	0.0387739	1.17825e-05	0.00873239	0.0165164	0.100538
Indolelactic acid	HMDB0000671	Others	0.00808929	0.00744322	0.00968756	0.00769116	0.0100971	0.0158358	0.00926486	0.0105551	0.00648061	0.0138557	0.00794794	0.00950703	0.00611047	0.00659745	0.00387441	0.00438637	0.00537819	0.00483035	0.00943362	0.00966995	0.0164454	0.00917204	0.0066649	0.00821364	0.0122503	0.00947302	0.0109891	0.00981491	0.0101528	0.00761948	0.00806548
Indoline	NA	Others	3.72218	3.968	3.78454	3.46631	3.81099	3.5431	3.38521	3.21024	3.24049	4.34001	4.62862	3.58416	3.70776	3.99497	2.96541	2.1836	2.63594	3.53188	3.19161	3.61483	3.11804	4.02617	3.43935	4.77783	3.63658	2.10233	3.40468	4.35542	3.29724	4.75265	3.30983
L-(-)-3-Phenyllactic acid	HMDB0000563	Others	0.0895937	0.0377234	0.141131	0.0725733	0.0492643	0.228205	0.0536665	0.20726	0.0507452	0.206872	0.116498	0.183827	0.0535797	0.0429014	0.0491344	0.0429711	0.0437159	0.0451086	0.068275	0.0435743	0.0712656	0.0579421	0.0707288	0.0733429	0.100664	0.0583207	0.126152	0.0591194	0.0606187	0.0913469	0.075569
L-Cyclo(alanylglycyl)	HMDB0031547	Others	0.0801469	0.0619768	0.0602304	0.0876007	0.103245	0.0457401	0.0624778	0.0365629	0.0500624	0.0596482	0.0791379	0.332284	0.272777	0.0814585	0.1474	0.0627023	0.124558	0.144718	0.053084	0.0686965	0.0764825	0.202777	0.0906581	0.224542	0.394221	0.348651	0.110028	0.231796	0.0714025	0.31712	0.256505
Metipranolol	HMDB0015345	Others	0.0185251	0.00802547	0.0167171	0.00876557	0.0419817	0.0122629	0.0196466	0.00422426	0.013359	0.0273853	0.014124	0.0427317	0.0239697	0.0116642	0.0258169	0.00430539	0.0499358	0.0200008	0.00892987	0.0174547	0.0234529	0.0224919	0.00950745	0.0261617	0.0515217	0.0502891	0.0226638	0.0286339	0.0250312	0.0156893	0.0312756
Monoethyl phthalate	HMDB0002120	Others	0.00134414	0.00129357	0.00256516	0.00263475	0.00226393	0.0013825	0.00141345	0.00115147	0.00230686	0.00309474	0.00331854	0.0023359	0.00221028	0.00155948	0.00124423	0.00206177	0.00148342	0.0010533	0.00289007	0.0016974	0.00563186	0.00159098	0.00156142	0.00206556	0.00141414	0.00144151	0.0017501	0.00187497	0.00184884	0.00176558	0.00287165
Neurine	HMDB0059961	Others	0.112337	0.0874833	0.075383	0.072202	0.116261	0.0710897	0.0436946	0.04477	0.0671879	0.0863434	0.0732681	0.0854408	0.117307	0.0838547	0.0938611	0.082323	0.102302	0.0779912	0.110666	0.102077	0.0938336	0.0990018	0.116169	0.0963529	0.0824666	0.115604	0.129556	0.113666	0.1151	0.0890463	0.0866838
N-Methyl-2-pyrrolidinone	HMDB0002039	Others	0.568599	0.0231223	0.035436	0.0559567	0.240162	0.270273	0.210166	0.0309014	0.108761	0.185042	0.449729	0.218843	0.0321256	0.0358373	0.445181	0.0662369	0.267483	0.15472	0.224628	0.0361571	0.0175548	0.0345009	0.278556	0.177819	0.156403	0.033515	0.150629	0.256494	0.187842	0.396952	0.0759606
Omeprazole	HMDB0001913	Others	1.19118e-05	1.19299e-05	1.18828e-05	1.18203e-05	1.18277e-05	1.12902e-05	1.12832e-05	1.18466e-05	1.14686e-05	1.11595e-05	0.00132047	1.2118e-05	1.21419e-05	1.15103e-05	0.249709	1.17023e-05	1.18663e-05	1.18048e-05	1.21253e-05	0.0123912	1.1741e-05	4.11616e-05	3.89154e-05	0.0483057	0.0110649	1.16345e-05	1.12487e-05	1.17825e-05	1.09794e-05	1.1838e-05	1.16445e-05
O-Xylene	HMDB0059851	Others	0.0825749	0.0992985	0.0801603	0.0824941	0.0947988	0.0795333	0.0849335	0.080051	0.0728159	0.0752444	0.0751121	0.0823166	0.0888203	0.0786869	0.076238	0.0725152	0.0965858	0.0800318	0.0880551	0.0758721	0.068505	0.0799231	0.0904713	0.0746794	0.100914	0.0744587	0.0680291	0.0889357	0.0764618	0.0765898	0.0731791
Phthalic acid Mono-2-ethylhexyl Ester	HMDB0013248	Others	0.0304041	0.0301445	0.0427746	0.0516891	0.038567	0.0347636	0.0280878	0.029786	0.0468263	0.0572907	0.0325843	0.0449689	0.047367	0.0319908	0.0316901	0.0374621	0.0309189	0.0305232	0.0459866	0.0327213	0.0318789	0.0327739	0.0335637	0.0407495	0.0322212	0.0282668	0.0330958	0.0303448	0.036543	0.0347378	0.0439827
Piperidine	HMDB0034301	Others	1.61393	1.47195	1.32882	1.36975	1.66062	1.23682	1.95178	1.06076	1.9175	1.91761	1.35175	1.9179	1.07583	1.30392	1.38463	0.766799	1.76701	2.06421	1.68075	1.44759	1.02365	1.96512	2.14934	2.47133	1.39736	0.915214	0.775699	2.3943	2.20181	2.47292	1.06942
Propionic acid	HMDB0000237	Others	0.0731038	0.0392567	0.0663158	0.0662426	0.0699187	0.0694507	0.0577906	0.0694354	0.0582332	0.0491232	0.052656	0.0609104	0.0615526	0.0730755	0.0696755	0.0654448	0.0700476	0.0345065	0.075455	0.0611115	0.0520566	0.0657078	0.0766172	0.0738443	0.0666909	0.0612274	0.0678657	0.0672334	0.0817075	0.0729068	0.0766358
Pyrrolidine	HMDB0031641	Others	0.48942	0.424256	0.39735	0.435955	0.462564	0.352857	0.409117	0.30404	0.3275	0.652227	0.364051	0.397168	0.323509	0.401207	0.381191	0.243883	0.354047	0.352332	0.540234	0.437688	0.30551	0.366736	0.393531	0.449335	0.265309	0.368965	0.313849	0.467379	0.427368	0.384072	0.343452
Trans-2, 3, 4-Trimethoxycinnamate	HMDB0011721	Others	0.020283	0.00353687	0.0344215	0.017409	0.017477	0.0021574	0.00234631	0.00218624	0.0174947	0.0208077	0.00568081	0.0225438	0.0281928	0.00675052	0.00926084	0.0236579	0.00655883	0.00652803	0.0230402	0.00743665	0.00894192	0.00750275	0.0115609	0.0343226	0.00926305	0.0101924	0.00798143	0.00792992	0.0190167	0.0176003	0.0294622
Trimethylamine N-oxide	HMDB0000925	Others	0.0417446	0.0349664	0.0207282	0.0402249	0.0195515	0.0246202	0.00691073	0.0165888	0.0102689	0.025152	0.00648126	0.0271633	0.0133835	0.00511816	0.010473	0.0512234	0.0204311	0.0053201	0.0290053	0.00618086	0.0438049	0.00900679	0.0342153	0.00692272	0.00321287	0.0205991	0.0219467	0.0844294	0.0370553	0.016862	0.071182
1-L-Leucyl-L-Proline	NA	Peptides	0.0174696	0.0187894	0.0196079	0.0191319	0.0295786	0.0189466	0.0155989	0.012976	0.0203863	0.0146763	0.0179147	0.0200679	0.0187765	0.0126267	0.0396329	0.0163379	0.0193225	0.024762	0.0161485	0.0228441	0.0211539	0.0213201	0.147508	0.0349154	0.0681831	0.0309654	0.0364709	0.0218942	0.0230863	0.0852419	0.0175422
Ala Ala Lys Val	NA	Peptides	0.00260262	0.00247539	0.00240871	0.00206491	0.00235316	0.00246803	0.00234633	0.0020819	0.00217493	0.00184397	0.00405185	0.00519826	0.00540752	0.00403717	0.00414754	0.00338469	0.00389556	0.00369434	0.00400591	0.0053316	0.0037353	0.00459079	0.00409859	0.00374632	0.0371303	0.0216618	0.0180628	0.0199826	0.0272883	0.0395181	0.0254894
Asn Gly Val	NA	Peptides	0.0209075	0.0174822	0.0164206	0.0176461	0.0171521	0.0132571	0.0219886	0.0117187	0.00847957	0.00706683	0.00925535	0.00491679	0.00795827	0.00923072	0.0108036	0.0127441	0.00476252	0.00704701	0.013176	0.0144246	0.00140157	0.00846854	0.00222232	0.00282016	0.00535757	9.71713e-05	0.00874444	0.00902602	0.013452	0.00565602	0.00493938
Asp Glu Asp	NA	Peptides	1.19118e-05	1.19299e-05	1.18828e-05	3.75033e-05	1.18277e-05	1.12902e-05	1.12832e-05	1.18466e-05	3.3442e-05	1.11595e-05	0.0101112	3.26735e-05	1.21419e-05	1.15103e-05	0.0110246	1.17023e-05	1.18663e-05	1.18048e-05	1.21253e-05	0.00435542	1.1741e-05	1.1438e-05	1.22417e-05	9.62386e-05	0.0104369	0.00252644	0.00334879	1.17825e-05	1.09794e-05	1.1838e-05	1.16445e-05
Aspartyl-Isoleucine	HMDB0028756	Peptides	0.00944953	0.00793919	0.00721193	0.00713971	0.00954716	0.00592816	0.00640395	0.0041765	0.00618562	0.0151807	0.00717967	0.00841303	0.00697279	0.00752956	0.00835167	0.00388979	0.00650267	0.00681094	0.00947848	0.00993343	0.00725595	0.00717526	0.0093757	0.00893693	0.0111746	0.017318	0.00732081	0.0100429	0.00755664	0.0121452	0.00536741
Gamma-Glutamylglutamine	HMDB0011738	Peptides	0.122894	0.0816718	0.0479267	0.0891102	0.101264	0.0525734	0.0994747	0.0513886	0.115025	0.0650754	0.100012	0.0675632	0.101032	0.0553368	0.0933582	0.0409246	0.0986523	0.0959836	0.0760319	0.0865381	0.0567874	0.0656535	0.080716	0.0944056	0.0562512	0.0845014	0.0814759	0.0822812	0.0850194	0.109919	0.0851146
Gamma-Glutamylleucine	HMDB0011171	Peptides	0.0156063	0.0136022	0.011379	0.0123973	0.0173296	0.00974424	0.0110341	0.00740203	0.0113759	0.0231239	0.0136654	0.0101486	0.0106627	0.01121	0.012939	0.00543457	0.00921425	0.012064	0.0153962	0.0159195	0.0108052	0.0108532	0.0126635	0.0146184	0.012768	0.0224022	0.00898779	0.0155159	0.0135785	0.0197142	0.00877828
Gamma-Glutamylmethionine	HMDB0034367	Peptides	0.00273713	0.00310588	0.00230558	0.00401619	0.0042921	0.0021063	0.00224752	0.00193266	0.00326513	0.00403199	0.00190191	0.00206752	0.00330922	0.00126871	0.00245398	0.00121603	0.00205679	0.00273635	0.00279941	0.00178273	0.0018973	0.0022064	0.00278267	0.00455287	0.00139619	0.00231974	0.002858	0.00317722	0.00282128	0.00445182	0.00333086
Gamma-Glutamylphenylalanine	HMDB0000594	Peptides	0.00554808	0.00606959	0.0057506	0.00553841	0.00667969	0.00542674	0.00488406	0.00359658	0.00529074	0.00833608	0.00924683	0.00657477	0.00728186	0.00610475	0.00527813	0.00276922	0.00433773	0.00633239	0.00513642	0.0066191	0.00619007	0.00633795	0.0061898	0.00902818	0.0127932	0.0096036	0.00925573	0.00918844	0.00529319	0.0126503	0.00580796
Gamma-Glutamyltyrosine	HMDB0011741	Peptides	0.00486064	0.00520266	0.00370692	0.00430101	0.00500888	0.00406653	0.0053188	0.00197602	0.00359038	0.00625263	0.00464598	0.00505444	0.0057616	0.00544945	0.00478196	0.001624	0.00485888	0.00742771	0.0037002	0.00404454	0.00515175	0.00476306	0.00523737	0.00640535	0.00424656	0.00804234	0.00714673	0.00634967	0.00454125	0.00983705	0.00397804
Gly Arg Arg Arg	NA	Peptides	0.254295	0.288355	0.218399	0.272107	0.27756	0.251869	0.188121	0.160638	0.29188	0.32438	0.124905	0.209745	0.18965	0.214708	0.324881	0.134643	0.374797	0.2299	0.301667	0.262991	0.182282	0.234452	0.2986	0.248479	0.325331	0.349363	0.273041	0.331932	0.202312	0.207605	0.319069
Ile Phe	NA	Peptides	0.0918294	0.0676764	0.0529279	0.0646448	0.0476049	0.0555032	0.0511059	0.0345261	0.0428021	0.0453702	0.0437929	0.0188757	0.0691943	0.0708332	0.0570823	0.0402625	0.034027	0.0299603	0.0497444	0.0942506	0.0367046	0.0583849	0.0274382	0.0254129	0.0142595	0.00557563	0.0319827	0.0907884	0.0364077	0.0454572	0.0326508
Leu Lys Gly Phe	NA	Peptides	0.000352259	0.00163724	0.00650401	0.000280711	0.000450017	0.000445457	0.00148844	0.00439928	0.00820934	0.00387353	0.00527952	0.00186796	0.00577581	0.00589463	0.0017804	0.000845131	0.000251115	0.00386331	0.00206592	0.00119916	0.00370099	0.00300969	0.000746413	0.00334422	5.75293e-05	0.00785054	1.12487e-05	0.0191536	0.0037804	0.0106311	0.120143
Leu Trp Val Lys	NA	Peptides	0.352929	0.265693	0.173961	0.253726	0.275042	0.182291	0.10605	0.0745338	0.248316	0.200486	0.197728	0.242981	0.238086	0.272393	0.333015	0.173899	0.227116	0.260145	0.286611	0.235025	0.281268	0.234174	0.360483	0.17834	0.284986	0.20797	0.297718	0.371385	0.157017	0.119231	0.26736
Leu Tyr Lys Gly	NA	Peptides	1.19118e-05	9.93814e-05	0.000134958	1.18203e-05	4.55709e-05	1.12902e-05	1.12832e-05	6.08748e-05	0.000370275	3.39153e-05	7.52881e-05	1.2118e-05	1.21419e-05	0.000429325	0.00353189	4.6938e-05	1.18663e-05	1.18048e-05	1.21253e-05	1.15446e-05	1.1741e-05	1.1438e-05	1.22417e-05	8.83325e-05	1.19334e-05	1.16345e-05	1.12487e-05	0.000725449	1.09794e-05	0.000300632	0.0326393
Leu Val Lys Arg	NA	Peptides	0.0216211	0.0273618	0.0222471	0.0221786	0.0244218	0.0230963	0.0275903	0.0141204	0.0193348	0.0248529	5.82232e-05	0.000312015	0.000430263	8.38931e-05	0.000190827	0.000323504	0.000295304	0.000104211	0.000452674	0.00040331	0.000109173	0.000278157	0.000267663	0.000166381	5.04363e-05	1.16345e-05	1.12487e-05	0.00179137	1.09794e-05	1.1838e-05	5.90843e-05
Lys Cys Ala	NA	Peptides	1.19118e-05	1.19299e-05	1.18828e-05	1.18203e-05	1.18277e-05	1.12902e-05	2.63926e-05	1.18466e-05	1.14686e-05	3.53355e-05	1.1893e-05	1.2118e-05	1.21419e-05	1.15103e-05	1.13109e-05	1.17023e-05	1.18663e-05	1.18048e-05	1.21253e-05	1.15446e-05	1.1741e-05	1.1438e-05	1.22417e-05	1.15304e-05	1.19334e-05	1.16345e-05	3.05475e-05	1.17825e-05	1.09794e-05	1.1838e-05	1.16445e-05
Lys Gln Ile Glu	NA	Peptides	0.00334634	0.00462193	0.00502032	0.0134604	0.00358837	0.00661767	0.00147944	0.0118387	0.00529612	0.0140608	0.00234698	0.00191773	0.00658768	0.000540308	1.28942e-05	0.0159635	0.0213129	8.434e-05	7.36939e-05	0.000652522	0.00105092	0.00263449	0.000371403	0.0021845	0.0057582	0.00215118	0.00350848	0.00743706	0.00329176	0.000598802	0.00438617
Lys Lys Pro Pro	NA	Peptides	0.0242307	0.0363654	0.02596	0.0138516	0.0474798	0.0521701	0.0313774	0.0128677	0.0137092	0.0361689	0.00874612	0.0170499	0.00969316	0.024241	0.0103607	0.00743121	0.0166729	0.0107046	0.0240252	0.018164	0.0146931	0.0171973	0.00931394	0.0223145	0.0212194	0.0114818	0.0297145	0.02093	0.00968593	0.00631969	0.0227772
Lys Phe Ala Pro	NA	Peptides	1.19118e-05	1.19299e-05	5.97125e-05	1.18203e-05	1.18277e-05	1.12902e-05	1.12832e-05	0.000166214	0.000460239	9.90034e-05	5.20595e-05	1.2118e-05	3.97638e-05	0.000235144	0.00329815	1.17023e-05	1.18663e-05	1.18048e-05	3.85571e-05	1.15446e-05	1.1741e-05	1.1438e-05	1.22417e-05	3.45027e-05	1.19334e-05	1.16345e-05	1.12487e-05	0.000511728	6.83444e-05	0.000262484	0.0284637
Lys Phe Val Lys	NA	Peptides	1.05702	1.09969	0.83395	1.23938	1.11987	0.969136	0.604871	0.282351	1.26431	1.51096	0.514417	0.840449	0.932008	0.796729	1.53753	0.488	1.58887	0.767192	1.17327	1.07171	0.738591	1.16738	2.00479	1.00276	1.32119	2.21888	1.49344	1.48535	1.13143	0.714429	2.28968
Lys Thr Gly	NA	Peptides	0.000448807	0.000643329	1.18828e-05	0.000258931	0.000223142	0.00028965	0.000322168	0.000587625	0.000282674	0.000361129	0.00017224	0.000491763	0.000226857	0.000222512	0.000360038	0.000197636	0.000447334	0.000379525	0.000427768	0.00013806	0.000109801	0.000164199	0.000285977	0.000123545	0.000355133	0.000403524	0.000233406	0.000224135	0.000227828	0.000252243	0.000354754
Phe Phe	NA	Peptides	0.862886	0.784384	0.763155	0.611243	0.684718	0.600426	0.529112	0.560728	0.575473	1.06959	0.762698	0.25219	0.513788	0.603064	0.648417	0.479235	0.312404	0.344181	0.37384	0.920413	0.271916	0.5578	0.345713	0.296063	0.293048	0.248149	0.52539	1.05393	0.489291	0.306391	0.285353
Phe Trp	NA	Peptides	0.0458704	0.0391735	0.0197154	0.0310577	0.0381614	0.0333835	0.0340751	0.0185739	0.0412205	0.0489879	0.0121645	0.00920055	0.00884724	0.016799	0.0172117	0.0221004	0.018749	0.0235526	0.0243334	0.0221305	0.0222023	0.0119569	0.022117	0.0142641	0.00700398	0.0176958	0.0150957	0.0237769	0.0115127	0.0172524	0.0187224
Pro Ile	NA	Peptides	0.024272	0.0237152	0.0233139	0.0250762	0.0303191	0.0236481	0.021859	0.0157824	0.029119	0.0226177	0.025856	0.0288169	0.0277633	0.0182127	0.0557348	0.0199435	0.0280004	0.0313911	0.0198596	0.029466	0.0265514	0.0298353	0.196787	0.0412595	0.100229	0.0396193	0.0556034	0.0355307	0.0268609	0.110561	0.0233501
Ser Phe	NA	Peptides	0.00492169	0.00593396	0.00592984	0.00479215	0.00784016	0.0056623	0.00389803	0.00207748	0.0101776	0.00552518	0.00859033	0.00481863	0.0057898	0.00403158	0.0133605	0.00616096	0.0048608	0.00674488	0.00551312	0.0145031	0.035252	0.00795937	0.010351	0.0114205	0.00739226	0.00563208	0.0135969	0.0301539	0.0063333	0.00888754	0.00348842
Thr Ser Gly	NA	Peptides	0.000290802	0.000508033	0.000602355	0.000864432	0.000397954	0.00169078	0.000161868	0.000554724	0.000864449	0.000570299	0.00340887	0.00433469	0.00592978	0.00166388	0.002563	0.000445026	0.00136707	0.000813295	0.000333878	0.000519278	0.0049749	0.00201049	0.00362341	0.00105475	0.0277781	0.00294232	0.00477467	0.00198004	0.000131417	0.00288878	0.00211538
Tyr Gly	NA	Peptides	0.0254707	0.0243843	0.0379578	0.0328977	0.036543	0.0250269	0.0186144	0.0249068	0.0357789	0.0324193	0.0273761	0.0307506	0.0327103	0.0248769	0.0227913	0.0304796	0.0262311	0.0197459	0.0280421	0.044614	0.0304223	0.0283875	0.0315041	0.0445921	0.0226973	0.0224924	0.0272853	0.0207438	0.0297163	0.0302665	0.0357738

## Sheet: Supplementary table S5
Supplementary table S5. Significantly changed metabolites in fecal samples of SLE pateints.
Compound name	KEGG ID	HMDB ID	Class	H1	H2	H3	H4	H5	H6	H7	H8	H9	H10	SLE1	SLE2	SLE3	SLE4	SLE5	SLE6	SLE7	SLE8	SLE9	SLE10	SLE11	SLE12	SLE13	SLE14	SLE15	SLE16	SLE17	SLE18	SLE19	SLE20	SLE21	VIP	pvalue	Fold Change
Lysine	C00047	HMDB0000182	Amino acids	0.67331	0.358368	0.432955	0.371266	0.83826	0.487491	0.776812	1.39122	0.314849	0.744655	2.95496	0.268738	0.695875	0.538506	1.16484	0.589316	0.56044	0.876685	2.16906	1.30441	0.927791	1.4009	0.553247	0.564959	3.20711	1.70956	0.248045	0.845077	1.04512	0.896479	1.03271	1.61874	0.0239744	1.75548
Methionine	C00073	HMDB0000696	Amino acids	0.376702	0.391216	1.0827	0.151384	1.50935	1.0099	0.410615	0.728683	0.403866	0.291983	1.65054	1.32323	1.65904	0.56538	1.97705	1.80085	0.521761	1.31602	0.995148	1.61514	0.611316	0.874765	0.601595	0.337618	2.81781	3.10902	0.0344969	0.895992	1.09493	2.17055	1.21265	1.49674	0.0205751	2.03656
Phenylalanine	C00079	HMDB0000159	Amino acids	0.132481	0.0784511	0.35212	0.0424168	0.314352	1.16694	0.126843	0.217354	0.0711772	0.097935	0.947765	2.29884	0.590699	0.425778	2.09199	0.488401	0.147123	0.490249	1.90592	0.843996	0.142456	0.10242	1.46167	0.117259	3.94616	3.81799	0.0210542	0.32678	0.601469	1.84599	0.669769	1.98079	0.00463264	4.26431
Leucine	C00123	HMDB0000687	Amino acids	0.176624	0.133773	0.691919	0.0396077	0.487776	1.40047	0.148686	0.273045	0.127375	0.159757	1.60903	0.463182	0.618505	0.546043	3.01232	1.04578	0.225813	0.352591	1.82979	0.958895	0.266599	0.119829	0.391553	0.132553	3.26291	1.3773	0.0319046	0.553164	0.597329	1.11991	0.451121	1.70565	0.028837	2.48183
Histidine	C00135	HMDB0000177	Amino acids	0.197171	0.245878	0.089397	0.178992	0.357339	0.230801	0.26566	0.437126	0.108496	0.238622	2.18507	4.59316	0.383663	0.129681	1.28188	0.203401	0.154064	0.257768	1.20947	0.332254	0.225128	0.799811	0.0957444	0.172135	10.8322	2.63364	0.0679126	0.262458	1.19163	3.20055	0.374646	1.9746	0.0346955	6.19919
Creatine	C00300	HMDB0000064	Amino acids	0.00835391	0.0106986	0.00688254	0.0032518	0.0150046	0.00923518	0.0312986	0.010217	0.0100382	0.0202288	0.025809	0.0918909	0.00411458	0.0073025	0.0143895	0.108528	0.0181441	2.44847	2.23542	0.0565296	0.0194541	0.0166748	0.090502	0.21401	5.53563	7.41999	1.93486	0.0878345	0.122005	1.09016	0.0227222	1.87771	0.0303768	82.013
Creatinine	C00791	HMDB0000562	Amino acids	0.0358302	0.349258	0.0415541	0.278756	0.0214465	0.0312315	0.386437	0.0320835	0.266978	0.270959	0.106543	0.654177	0.0313658	0.250664	0.0126795	0.69781	0.294499	0.362504	1.15166	0.0651736	0.00824924	0.371161	2.4825	4.03799	4.15558	3.38616	0.712204	1.15221	0.98841	0.942723	0.337142	1.23514	0.00591747	6.16617
Phenylacetylglutamine	C04148	HMDB0006344	Amino acids	0.0270712	0.0985602	0.0599823	0.0179754	0.164737	0.0386215	0.0601701	0.0301654	0.0330021	0.0826633	0.105754	0.315046	0.0404066	0.0535023	0.0644356	0.113909	0.0464003	0.0662754	0.812158	0.0587477	2.45514	0.0360528	1.72335	0.00990809	5.10437	0.404642	1.35952	0.0260899	0.185884	1.03793	0.0373861	1.47214	0.0330677	10.9206
5-Aminopentanoate	C00431	HMDB0003355	Amino acids	0.562195	0.0529572	0.181621	0.398747	0.517557	0.90637	0.756575	0.247716	0.159658	2.0953	1.24394	1.06951	0.333181	0.434323	1.24656	0.708044	0.828277	0.973025	2.65897	0.851992	5.00568	2.27804	0.522527	0.691178	1.2648	3.77883	0.28442	0.310036	0.862382	1.63109	0.387315	2.24851	0.0358464	0.525901
D-Glucose	C00031	HMDB0000122	Carbohydrates	0.491631	1.00793	1.3475	1.68726	1.70924	0.80488	0.684211	1.78669	0.904875	0.468598	3.62822	6.10159	1.06394	0.417042	2.20163	0.213878	0.776174	4.91679	0.453217	1.51754	1.09567	0.183584	0.647867	0.625788	8.21153	3.19565	0.264619	0.667231	0.580226	1.75933	1.42789	1.14378	0.0430951	0.697708
Levan	C01355	HMDB0003539	Carbohydrates	0.253251	0.0497918	0.0326149	0.0702435	0.27856	0.0983919	0.200514	0.102055	0.0811695	1.0176	1.05391	0.482092	0.739675	0.505341	0.738869	0.759399	0.666864	0.672039	0.28264	0.864484	0.598516	1.19588	0.737835	0.550774	1.85261	0.488769	0.247773	0.622046	0.869417	1.02698	1.00409	1.86492	0.0164701	5.57998
Chitobiose	C01674	HMDB0003556	Carbohydrates	1.76304	0.0413979	0.198608	0.108311	0.0809459	1.92871	0.104828	0.327194	0.0551946	2.14503	1.22811	0.190259	2.40068	0.123608	3.63065	0.0347677	0.58055	0.0337193	0.26995	0.360922	2.23713	0.171472	0.334144	0.894733	7.21586	0.145537	1.11171	0.7401	0.600061	0.335175	2.95516	1.19105	0.0332533	3.85163
D-Fructose	C02336	HMDB0000660	Carbohydrates	0.947571	0.153897	0.137361	0.17631	0.485851	0.341816	1.86128	0.722672	0.416118	0.770884	8.56202	0.449765	0.0517941	0.196472	0.315189	0.808295	0.665642	0.788404	7.03993	12.8836	0.0823461	0.334291	1.84134	0.582998	0.0120777	0.196816	0.00218131	2.07311	7.22893	7.30094	3.20707	2.20063	0.0402328	2.17352
4-Deoxytetronic acid	NA	HMDB0000498	Carbohydrates	1.3545	4.60026	1.39178	0.626392	3.05726	3.878	0.559684	3.02606	2.10955	0.557258	1.66638	0.886654	0.625458	0.573191	2.00757	0.139806	0.491284	0.498448	1.76822	0.982421	1.26343	0.660139	0.51331	0.790868	3.54604	2.37059	0.515137	0.88715	1.54018	2.22864	3.49427	1.76232	0.0357069	0.454208
5(Z),11(Z),14(Z)-Eicosatrienoic acid	NA	NA	Lipids and lipid-like molecules	0.363689	3.24411	0.795672	2.54789	3.83404	0.199934	0.431907	5.58493	0.975927	0.328528	1.08785	0.75219	0.398996	2.80792	2.01445	1.56839	0.990845	1.19436	0.622234	0.753799	0.977226	0.701184	1.14068	0.540592	0.31589	0.725985	0.390679	1.17687	0.562919	0.500188	0.960666	1.04924	0.0499076	0.364342
PE(P-18:0/20:4(5Z,8Z,11Z,14Z))	C00350	HMDB0005779	Lipids and lipid-like molecules	0.924278	1.94742e-05	0.0402024	0.238647	0.0857392	0.714294	1.93254e-05	0.120783	0.00656646	1.80663	3.22913	13.3571	0.126439	0.216019	2.00861	0.0839621	0.289496	0.0345387	6.69285	2.38029	2.88706	0.31575	0.287268	0.357226	0.379001	0.213547	0.0383505	1.11377	0.191719	5.66377	4.83551	1.04802	0.00457407	3.69807
17-Hydroxyprogesterone	C01176	HMDB0000374	Lipids and lipid-like molecules	0.566964	1.86917	2.36943	4.21523	5.10668	1.58992	1.98767	0.352814	0.255819	0.994828	2.84339	0.106181	0.0940847	0.92375	2.39778	1.87866	0.832425	1.66896	0.159522	1.4135	1.28492	0.110713	2.693	1.31222	0.0270263	0.0184232	0.00901605	1.28322	0.0610831	0.0431863	2.46179	1.54325	0.0479722	0.373101
5,12-DiHETE	C02165	HMDB0001085	Lipids and lipid-like molecules	1.5362	2.46332	0.514247	1.56004	4.71843	1.08715	0.67973	4.98987	1.15323	1.13163	0.0359619	0.544341	2.29003	0.499991	0.0851203	0.512237	0.48439	0.0139737	5.51835	0.066372	0.653919	0.118589	0.0362146	0.0368021	1.6212	0.0441316	1.80077e-05	0.0390946	1.26426	0.0877225	0.0540235	1.85566	0.00898937	0.344543
PC(22:4(7Z,10Z,13Z,16Z)/18:2(9Z,12Z))	C00157	HMDB0008631	Lipids and lipid-like molecules	1.7929e-05	1.94742e-05	1.80942e-05	0.000819347	0.00412574	0.0840336	1.0139	1.904e-05	1.80387e-05	0.90514	0.232647	6.17675	1.89617e-05	0.00380535	0.318144	0.0224789	0.000226348	1.87639e-05	6.20814	0.528887	0.136167	2.16906	0.959994	0.111671	4.17629	1.16534	0.0830505	0.331976	1.17478	3.16573	0.0165111	2.51208	0.0244413	6.39828
Methylsuccinic acid	C02614	HMDB0001844	Lipids and lipid-like molecules	1.97142	4.59257	2.39522	0.523865	2.572	3.55876	0.421191	3.20599	1.95543	0.619471	3.09849	0.793064	1.89617e-05	0.00508612	1.25066	2.09731e-05	0.720621	1.23929	2.81368	4.08614	0.0316091	0.644492	2.75653	1.23525	1.69526e-05	1.1835	0.0053982	3.26574	2.63867	3.22574	1.58194	1.63574	0.0164544	0.403815
Cholic Acid	C00695	HMDB0000619	Lipids and lipid-like molecules	0.0180493	0.00515108	0.00474414	0.044621	0.0659315	0.27098	1.07123	0.0114374	0.00815956	1.03796	0.420569	3.65307	0.0127687	0.0791049	0.487615	0.126321	0.0268937	0.0372911	3.76757	0.686082	0.341648	1.86061	1.01225	0.308185	2.70238	1.27546	0.268173	0.495758	1.19342	2.25058	0.10314	2.57929	0.0151881	3.96013
PC(18:0/0:0)	C04230	HMDB0010384	Lipids and lipid-like molecules	0.595111	0.416592	0.0736399	0.106851	0.80137	0.15856	0.627435	0.148243	0.191611	1.16157	0.632742	0.138588	2.6158	0.627487	0.237412	3.60171	0.929601	1.02445	0.145441	0.486953	0.217906	0.173233	0.133378	0.245867	0.0944621	0.624385	0.0148577	0.962785	1.23986	0.204242	0.777286	2.23931	0.00762956	4.04962
Dimorphecolic acid	C14767	HMDB0004670	Lipids and lipid-like molecules	1.10415	0.260513	4.10251	2.28674	4.50367	0.272328	0.966224	0.856485	1.36324	5.85337	0.648543	0.502426	4.02345	0.193598	0.279632	0.418485	1.95447	0.0328924	0.334889	0.23924	2.3648	1.2254	0.35632	0.188459	0.237351	0.135482	0.0834579	0.117636	0.341219	0.111504	0.56135	1.50564	0.0336394	0.271053
O-propanoyl-carnitine	NA	HMDB0062514	Lipids and lipid-like molecules	0.764218	2.07002	3.35372	2.54104	7.51059	2.206	3.56748	0.979036	1.4206	1.42352	1.2357	0.658465	0.338593	2.54373	1.63412	1.10763	0.729204	0.8692	1.53105	0.769686	0.80906	0.606779	1.09521	0.455816	0.347231	0.317089	0.13718	1.32155	0.646541	0.470504	0.875781	1.52721	0.0317481	0.378457
PE(18:0/0:0)	C00350	NA	Lipids and lipid-like molecules	1.19105	0.503624	0.32236	0.169099	0.840679	0.339747	0.833168	1.19508	1.08794	0.467308	0.393229	0.327441	0.222676	0.431633	0.612186	0.910143	0.268964	0.409369	0.239502	0.339548	0.773122	0.142328	0.695463	0.189198	0.721946	0.304336	0.162605	0.406431	2.58749	0.235772	1.90407	1.42378	0.0104005	1.84437
LysoPE(16:0)	C04438	NA	Lipids and lipid-like molecules	0.440464	0.138773	0.218946	0.140158	0.899963	0.673102	0.667051	0.236425	0.116183	1.00301	2.26338	0.455419	0.215285	2.54218	2.43806	0.810795	1.56744	1.96204	0.11699	1.69996	0.187515	0.636549	0.770598	0.300668	0.117851	0.316242	0.0128069	1.10949	0.693313	0.114496	2.20252	2.00447	0.0197979	3.50005
Palmitoyl Serinol	NA	HMDB0013654	Lipids and lipid-like molecules	1.00167	0.91017	0.0833662	0.435796	0.13364	4.76456	1.51656	1.7365	0.163615	1.87454	2.41863	0.436764	1.11931	0.881796	1.72181	2.0914	0.874935	1.36292	0.364951	0.756567	0.157189	0.719954	3.70224	0.132138	1.43294	2.55916	0.232165	0.578308	1.62761	0.307765	0.9485	2.0165	0.0390336	3.59152
trans-Hexadec-2-enoyl carnitine	NA	HMDB0006317	Lipids and lipid-like molecules	0.104251	0.0570944	0.021541	0.00497059	0.0416216	0.164716	0.705418	0.00677045	0.0208065	3.76921	1.30707	2.3841	1.38329	0.655368	3.00453	0.459741	1.4723	0.577839	2.64919	1.0096	0.219841	0.822864	1.13669	1.74986	0.796121	0.50758	0.545202	2.05543	2.47302	0.747931	0.961325	2.7674	0.0369261	4.08829
MG(18:3(9Z,12Z,15Z)/0:0/0:0)	NA	HMDB0011570	Lipids and lipid-like molecules	0.664062	0.776088	0.0884656	0.979035	0.236858	1.30779	0.0920803	0.107227	0.00974325	0.194672	1.03002	4.97692	0.279523	0.205036	1.1368	0.971755	0.385387	0.186234	6.17632	1.91207	0.407636	0.550002	3.00268	0.305411	6.95749	0.555757	0.211984	0.834893	1.9029	0.509177	0.827968	1.64976	0.00489105	4.20798
Tryptamine	C00398	HMDB0000303	Others	0.0319234	0.0537469	0.0747945	0.0481259	0.038407	0.0650464	1.89242	0.124606	0.0513628	1.24981	5.42412	2.7347	1.5593	6.43786	2.44126	0.437276	1.20641	31.6404	4.32473	8.28572	4.89816	5.94723	2.22193	1.64894	3.32354	3.48706	0.49357	1.46932	1.1429	2.648	3.41318	2.58401	0.0261553	12.4858
Adenosine	C00212	HMDB0000050	Nucleotides and analogues	0.860037	1.85506	1.00466	1.64871	0.806703	1.04513	1.26729	1.67348	0.506525	2.79328	0.254901	0.328669	0.616572	0.655919	0.362868	0.523006	0.304536	0.561231	0.801182	0.51624	1.04894	0.876622	0.508048	0.487957	0.0435643	0.0524304	0.0232344	0.446412	1.36336	0.314008	0.490904	1.53834	0.00296478	0.374298
5-Methoxytryptophan	NA	HMDB0002339	Others	1.9503	2.29187	2.3119	1.33844	5.40917	4.82735	2.14506	2.39301	1.11443	0.926389	0.663045	5.83959	2.20955	0.344904	3.1422	0.118445	2.27713	0.0274586	6.95251	0.628171	1.55059	0.461021	0.175933	0.693144	2.81773	3.53988	0.107108	3.15421	1.38456	5.1152	0.835203	1.50712	0.0033583	0.416732
Choline	C00114	HMDB0000097	Others	1.68557	0.478352	0.0455701	0.42232	0.285241	0.308254	0.507349	0.356739	0.344687	1.77778	2.46255	2.41014	0.245892	2.65236	1.31035	0.74118	3.7797	1.24901	4.91977	0.334666	1.24461	0.353933	0.301703	0.162271	0.100337	7.49385	0.54632	3.63601	0.167513	4.59397	0.670624	1.95459	0.0306091	2.01005
Bilirubin	C00486	HMDB0000054	Others	0.169532	0.0249721	0.0508691	0.117741	0.367508	0.123977	0.859052	0.0231426	0.089168	0.199266	1.06455	2.70471	0.602931	0.100435	1.72097	0.203015	0.31947	0.514693	2.24496	1.69646	0.720549	1.09777	0.423056	2.3314	1.62658	0.811618	1.03243	1.75859	1.92882	1.24725	2.07069	1.96802	0.0142269	2.76266
2-Hydroxyglutarate	C02630	HMDB0059655	Others	0.883976	0.420198	0.317949	0.330712	0.516618	0.339901	0.419533	0.94677	0.371199	0.762112	0.0210186	0.361017	0.200644	0.458846	1.16415	0.0400326	0.411656	0.10737	1.71412	0.192884	1.11574	0.427718	0.548185	0.346722	1.60207	0.619222	0.0652699	0.623292	1.24796	0.29419	0.187421	1.16357	0.0191991	2.09086
6-caprolactam	C06593	HMDB0062769	Others	0.760959	0.534589	0.848765	8.78621	0.820435	1.06451	11.9135	0.889629	9.80543	9.97218	1.54319	1.03566	0.253998	0.224461	0.426347	0.162776	0.746376	0.473597	0.517898	0.455296	3.35399	2.41185	0.5557	0.929938	2.49732	3.112	2.10283	0.550473	0.552049	1.2604	0.144559	1.28576	0.0438382	0.206348
Capsaicin	C06866	HMDB0002227	Others	1.68029	1.29944	0.21101	0.866047	0.591074	0.605564	0.0618947	0.385353	0.0273422	0.37961	0.750541	0.785137	1.13658	0.862914	1.13205	0.703387	0.719357	1.53986	0.951363	0.671218	0.968479	0.982772	1.2214	1.01384	0.835919	1.11562	0.789858	0.797329	0.793392	0.703739	1.19684	2.11132	0.0110253	0.113944
alpha-Linolenoyl Ethanolamide	C13828	HMDB0013624	Others	0.517924	0.0677538	0.00838152	0.628266	0.107364	0.607229	0.30791	1.14946	0.173365	0.5648	0.00838525	0.00380821	0.0431912	0.0340731	0.365283	0.0280377	0.43791	0.00364771	0.0828277	0.0681412	0.0092373	1.79822e-05	0.0322339	0.00383347	0.00352612	0.0894976	0.123308	0.0497335	0.0614555	1.64265e-05	0.013287	1.67528	0.030089	5.59905
3-methyl sulfolene	NA	HMDB0059667	Others	0.219329	0.263483	0.936596	0.129448	0.924634	0.863755	0.357579	0.463161	0.255315	0.265106	2.23053	15.8879	0.0201628	1.54715	3.1726	0.0681286	1.66443	0.698783	4.99956	0.776254	3.50938	0.104492	0.568175	0.0614867	8.2304	2.56915	0.635791	0.372891	0.729277	0.309551	0.433322	1.67726	0.0266063	1.98763
Enterolactone	NA	HMDB0006101	Others	1.7427	3.05709	2.95679	1.11206	0.791734	3.80603	0.50391	5.37066	1.6456	0.379698	1.68925	1.13958	0.978782	0.402332	1.99441	1.14993	0.314357	0.858301	0.874474	1.08335	0.519712	0.495483	0.499101	0.192178	1.84481	2.01173	0.0511214	0.577765	0.673421	1.39154	0.78614	2.33191	0.0329218	0.38323
Pyrrolidine	NA	HMDB0031641	Others	0.372084	0.218705	0.424494	0.281047	0.642614	2.42606	0.405152	0.582644	0.213516	0.230942	0.325856	0.159821	0.624347	1.491	0.590375	3.30001	0.835964	1.81927	0.53397	0.495973	0.107818	0.137761	0.759615	0.572259	0.5712	0.54682	0.63315	0.675688	0.877064	0.206991	1.93027	1.61931	0.0441466	2.29401
Glutamylphenylalanine	NA	HMDB0029156	Peptides	0.620016	0.570966	1.28065	0.275647	1.01143	0.590419	1.08063	0.582381	0.186389	0.387903	1.77515	0.35062	0.577883	0.518197	4.24915	0.954258	0.353434	0.643189	3.74862	0.929466	0.427227	0.383026	0.994902	0.338013	3.64499	3.62575	0.0688283	0.465725	1.79553	1.27707	0.806868	1.59349	0.0176802	2.88829
Lys Gln Ala Gly Asp Val	NA	NA	Peptides	1.73644	1.41702	3.90795	2.85348	7.62871	2.45803	1.19159	3.45108	0.481964	0.645406	0.115078	0.0845384	1.20123	2.25936	0.633425	1.03911	1.01332	2.00381	0.29984	0.479782	0.129219	0.323833	0.432503	0.243913	1.46578e-05	0.217341	1.54696e-05	0.0768036	3.02789	0.967438	1.35028	1.1939	0.0246223	0.293765
Phe Ala Leu	NA	NA	Peptides	0.482032	0.540389	1.7554	0.492719	0.660977	0.606589	0.848032	0.708967	0.409063	0.444688	1.37994	1.04311	2.6506	1.70448	1.22938	2.92623	0.606782	0.230302	0.471545	1.32817	3.00229	1.49654	0.144368	0.387811	3.16485	3.20965	0.458837	0.470661	0.775425	1.53851	1.24432	1.20501	0.00965541	2.01909
Trp Leu	NA	NA	Peptides	0.810413	0.462516	1.00001	0.20706	0.583721	0.486118	0.69112	0.272049	0.12594	0.163853	1.05012	1.46827	0.27309	0.492433	3.43779	0.873977	0.739095	0.33887	1.89049	1.25658	0.628025	0.25995	0.460561	1.08705	0.202106	0.879016	0.0347762	0.471775	0.472057	1.91407	2.15245	1.62243	0.0223054	2.0209
Ala Leu Ile	NA	NA	Peptides	1.32083	0.828814	2.15243	0.440753	2.26101	0.866458	1.80237	0.198252	0.380888	0.560151	1.84207	1.75423	1.10816	2.69888	5.84435	3.12838	1.049	2.21521	0.717215	2.16252	3.8638	0.943174	0.845489	0.323521	0.832287	3.84015	0.0113338	0.543925	2.07282	7.03017	13.6848	1.24399	0.0339075	2.48893
Arg Lys Gln	NA	NA	Peptides	0.146181	0.0552762	0.226653	0.156547	0.526279	0.250339	1.05821	0.136472	0.0491198	1.13317	0.346172	5.00379	0.115964	0.0584339	0.364467	0.369765	0.241719	0.155784	5.74379	0.442736	0.140193	2.48245	0.876743	0.182843	4.19487	1.303	0.153266	0.31688	1.30988	3.19851	0.143629	1.9014	0.032511	3.45781
Lys Val Arg Pro	NA	NA	Peptides	1.51898	0.239091	0.438549	0.223817	0.508296	0.112123	0.402231	0.0617676	0.174474	0.858845	0.956693	5.61394	0.672666	0.154994	2.80383	2.38538	0.149279	0.215717	4.7967	1.73276	0.437958	0.743178	0.208999	1.68997	1.77298	0.455308	0.466309	1.44931	3.06918	0.838159	2.73979	2.11622	0.00415351	3.49974
Leu Lys Gly Phe	NA	NA	Peptides	0.217479	0.00793804	0.0242397	0.0138674	0.376081	0.0765094	0.0212111	0.13633	0.0239159	0.126988	0.00891646	0.408111	0.56048	0.126872	0.067893	0.378274	0.0322421	0.0214782	0.22214	0.942325	0.340513	0.029025	1.59411	0.0711094	0.511994	2.13599	0.0392017	0.148386	0.0572048	0.987032	0.0604687	1.39069	0.023297	4.0639
Asp Gly Val	NA	NA	Peptides	0.357611	0.489247	0.908708	0.151224	2.74336	0.330157	0.351124	0.150276	0.116256	0.927515	2.44211	0.342358	3.94623	3.83144	9.65195	6.29842	0.296255	0.111727	0.25674	0.396093	0.639256	5.96966	0.301551	0.0450572	10.4195	0.432596	0.250359	0.216281	2.82468	3.05173	7.13283	1.08798	0.00937199	4.29502
Met Ala Tyr Pro	NA	NA	Peptides	0.295725	0.622323	1.80942e-05	0.0785888	0.0707605	0.0472552	0.385066	0.0681906	0.0816696	0.827389	6.50054	0.596774	1.27892	0.0279895	0.039293	0.325183	0.22743	0.33358	9.56463	0.171802	3.8679	1.39639	0.0921255	0.0344094	6.97766	0.209346	0.078998	2.37042	1.14482	0.0462933	0.0310609	1.29642	0.0269731	6.78927
Glu Leu Lys Asn	NA	NA	Peptides	0.0295587	0.117037	0.550471	0.012996	0.058743	0.135065	0.811742	1.904e-05	0.0431108	0.77191	1.38231	0.263044	5.94944	0.0321089	0.528202	0.177402	0.578028	0.86004	9.65892	1.15094	9.4179	0.0400019	0.283131	0.345494	6.1508	16.9188	0.050006	0.268937	0.123758	0.206061	0.642609	1.99402	0.0257852	10.3546
Cys Val Pro Val	NA	NA	Peptides	0.0662284	0.0106644	0.018089	0.0227434	0.0438409	0.00822607	0.0942602	0.210602	0.00500195	0.00960422	0.813038	3.26879	0.0843531	0.447646	12.1902	0.0263481	2.43165	0.0109521	0.151612	0.474461	0.0881318	0.2272	5.72465	1.01581	0.0114578	0.128721	1.80077e-05	0.71007	0.79994	0.174592	0.0169012	1.60239	0.0458604	28.0272
Gln Gly Phe	NA	NA	Peptides	0.0576097	0.0106777	0.0512558	0.00625719	0.0253629	0.0268328	0.0269547	0.00791409	0.00264317	0.0288306	2.30613	2.29374	3.28026	4.08105	11.4157	9.16119	0.0636323	0.00686102	0.0179386	0.203481	3.49594	4.7859	0.0231318	0.00730602	6.65456	3.00174	0.489988	0.0220652	0.0450886	5.22376	10.8811	2.14961	0.000743042	131.474
Trp Val Val	NA	NA	Peptides	0.0848051	3.49454	1.30759	0.833203	1.70055	1.27831	2.60502	0.468388	0.130179	3.7257	0.529844	0.335891	0.131021	1.63191	0.522404	1.79613	0.14606	0.150063	0.257105	0.398989	0.584195	0.434973	0.601102	0.0512859	0.0206082	0.0423541	0.0170947	0.761256	0.151427	0.310839	0.575828	1.08595	0.0266216	0.287951

## Sheet: Supplementary table S6
Supplementary table S6. Significantly changed metabolites in serum samples of SLE patients.
Compound Name	KEGG ID	HMDB ID	Class	H1	H2	H3	H4	H5	H6	H7	H8	H9	H10	SLE1	SLE2	SLE3	SLE4	SLE5	SLE6	SLE7	SLE8	SLE9	SLE10	SLE11	SLE12	SLE13	SLE14	SLE15	SLE16	SLE17	SLE18	SLE19	SLE20	SLE21	VIP	pvalue	Fold Change
Aspartate	C00049	HMDB0000191	Amino acids	6.04133	5.97651	4.96069	5.00227	4.68079	3.97148	4.63018	5.55154	3.87085	4.688	4.11644	3.39123	4.20475	4.56682	3.67317	3.14226	3.42489	5.11309	3.94315	3.86948	4.45039	4.06937	3.00416	2.78532	2.38306	1.36689	2.56555	4.12088	4.02032	3.65333	4.06707	1.49752	0.000233383	0.732332
Histidine	C00135	HMDB0000177	Amino acids	3.37397	3.32695	2.49987	2.89785	3.28794	2.97813	2.5252	2.70643	2.66465	2.30375	2.05583	2.09465	1.57332	2.35162	2.42867	1.91218	2.80365	2.07937	2.44273	2.71591	1.72948	2.27091	2.60673	2.98	2.11196	2.01338	2.39477	2.28226	2.44533	2.95618	2.28372	1.66697	0.000687482	0.809067
N-docosahexaenoyl GABA	NA	HMDB0062332	Amino acids	0.00391341	0.0041718	0.00374693	0.00365592	0.0043297	0.00411688	0.00524232	0.00193562	0.00285874	0.00391012	0.000228194	9.09338e-05	4.87307e-05	0.000116351	0.000252183	0.00029016	7.52377e-05	1.18048e-05	0.000176344	0.000163618	5.00634e-05	1.1438e-05	0.000126418	0.000178592	1.19334e-05	1.16345e-05	1.12487e-05	1.17825e-05	1.09794e-05	1.1838e-05	1.16445e-05	1.26807	3.04999e-07	0.0238982
Pyroglutamic acid	C01879	HMDB0000267	Amino acids	4.05443	3.90935	3.0515	3.10957	3.50404	3.34866	3.35796	2.61886	2.99081	4.38085	3.18471	2.53486	2.49066	3.4242	1.40563	1.93644	3.64369	2.61047	2.90755	3.26176	2.69635	2.12618	2.1138	2.70611	1.89757	1.33633	1.95568	2.03939	2.30602	2.36848	2.50776	1.73271	0.000165061	0.713794
D-Glucose	C00031	HMDB0000122	Carbohydrates	19.4379	19.2044	15.1579	15.4354	17.2429	16.643	16.4781	13.0301	14.6989	21.484	15.7136	12.12	11.8835	17.1042	5.36533	9.41032	16.8077	12.0196	13.718	16.0279	12.5461	9.97972	8.97115	12.8684	9.01199	4.85889	8.90802	9.59537	11.061	10.0133	12.3436	1.71907	8.55343e-05	0.677923
Succinate	C00042	HMDB0000254	Carbohydrates	0.237158	0.201696	0.190207	0.208094	0.263391	0.200629	0.195201	0.141559	0.208327	0.262726	0.171305	0.152059	0.134533	0.166991	0.165146	0.105254	0.143526	0.217106	0.151099	0.184624	0.141959	0.122152	0.141148	0.102134	0.137328	0.124122	0.116946	0.238206	0.136114	0.275216	0.175569	1.51373	0.00202098	0.745683
Threonic acid	C01620	HMDB0000943	Carbohydrates	6.48684	6.23623	4.33973	7.17128	6.46197	7.47018	6.80865	6.89784	7.05086	7.52118	6.87095	2.29143	2.9339	3.65783	2.57553	2.39613	2.7394	1.71696	3.24781	5.41535	3.1218	3.26953	2.52569	1.95114	7.99322	3.01174	3.30169	2.53595	2.75648	3.01845	2.01137	2.16646	9.59784e-07	0.496957
13-HODE	C14762	HMDB0004667	Lipids and lipid-like molecules	0.0798155	0.0647843	0.05407	0.077289	0.0676893	0.0507704	0.0667689	0.0388293	0.0997646	0.135878	0.0529732	0.0705873	0.0557323	0.0457036	0.0298408	0.0199933	0.0252677	0.0922157	0.0282955	0.0556763	0.0349783	0.0308387	0.0354402	0.0438032	0.0233791	0.034808	0.0228215	0.0658094	0.0667671	0.0337985	0.0526404	1.51147	0.00150995	0.596401
17beta-Nitro-5alpha-androstane	C15281	NA	Lipids and lipid-like molecules	0.0396639	0.0431148	0.0249127	0.0450196	0.0400536	0.0335931	0.0446663	0.0194684	0.0343446	0.0421593	0.001283	0.00184797	0.00144136	5.2863e-05	0.000819485	7.6444e-05	0.00183824	0.000614571	0.000796448	0.000335815	0.000317992	0.000181904	0.00150362	0.0174536	0.000295459	0.000122584	0.000248739	0.00037215	0.00137649	1.1838e-05	0.000294425	1.21166	1.26925e-07	0.0405933
LysoPC(17:0/0:0)	C04230	HMDB0012108	Lipids and lipid-like molecules	1.47398	1.76189	1.32021	1.46477	1.67043	1.67841	1.53573	0.934541	1.29287	2.06155	0.604431	0.832064	0.705199	0.954049	1.12522	0.524222	1.35451	0.582996	1.3437	1.13704	1.07476	0.907438	1.08064	1.05373	1.32224	1.30989	1.0431	1.31046	0.974875	0.728565	1.16771	1.84597	4.058e-05	0.662427
2-hydroxyhexadecanoic acid	NA	HMDB0031057	Lipids and lipid-like molecules	0.129389	0.0974996	0.179612	0.083453	0.120522	0.107856	0.105662	0.0936315	0.154113	0.138762	0.106033	0.0954093	0.11785	0.0922071	0.0940448	0.0715722	0.0726415	0.148854	0.0744115	0.101398	0.0990135	0.0783775	0.129505	0.0745847	0.0797913	0.0720971	0.07661	0.0934936	0.0960986	0.0762791	0.0904793	1.35024	0.00386211	0.763459
2-Methylglutaric acid	NA	HMDB0000422	Lipids and lipid-like molecules	0.0293328	0.0296138	0.0368499	0.034422	0.0306119	0.0265977	0.0344167	0.0303654	0.0225407	0.0328229	0.0273381	0.0178393	0.0215566	0.026976	0.0282783	0.0231154	0.0272756	0.0283492	0.0190647	0.0278954	0.0271426	0.0271612	0.0262795	0.0209221	0.0254149	0.0298896	0.0241333	0.0244844	0.0239557	0.0274917	0.0356961	1.34845	0.0028141	0.836439
3-hydroxy-hexadecanoic acid	NA	HMDB0010734	Lipids and lipid-like molecules	0.354755	0.357617	0.281958	0.311588	0.323841	0.323591	0.338947	0.236863	0.457754	0.45414	0.332047	0.264956	0.282777	0.298874	0.211575	0.193032	0.239612	0.331623	0.257436	0.318321	0.268027	0.233948	0.233516	0.308726	0.183459	0.212953	0.158354	0.297578	0.363629	0.282038	0.295411	1.46382	0.00160876	0.770513
9-HETE	NA	HMDB0010222	Lipids and lipid-like molecules	0.981716	1.3912	0.59159	0.901486	0.747244	1.12327	1.04628	0.436572	1.18229	0.812908	0.583066	0.179426	0.384588	0.829802	0.0488892	0.137114	0.628818	0.440856	0.648952	0.531836	0.0406252	0.244871	0.389461	0.113927	0.29142	0.016731	0.257661	0.16467	0.088095	0.298272	1.31741	1.67752	5.20205e-05	0.394639
Adrenic Acid	C16527	HMDB0002226	Lipids and lipid-like molecules	7.99485	7.16891	4.05277	3.41455	3.98211	3.60388	3.99619	3.04626	6.76024	7.75857	5.44469	5.18505	6.15665	4.80277	3.61879	2.66615	1.85711	8.71668	2.91963	4.32322	4.98015	1.80447	2.60889	2.77875	2.98127	1.88156	2.25076	3.89868	2.39696	2.7218	2.49457	1.09489	0.0359205	0.703444
Androsterone sulfate	NA	HMDB0002759	Lipids and lipid-like molecules	0.39643	0.750259	0.276238	0.25866	0.776145	0.725667	0.571508	0.239724	1.38981	1.33613	0.152885	0.0966923	0.0272317	0.402039	0.069659	0.0468881	0.0384384	0.433577	1.38539	0.231304	0.119051	0.109797	0.0378465	0.00655429	0.0493643	0.0235142	0.00633443	0.00436898	0.544541	0.172788	0.110707	1.72451	0.00126031	0.28831
Arachidonic acid	C00219	HMDB0001043	Lipids and lipid-like molecules	38.7833	37.5192	24.5596	22.5648	23.9216	24.8986	28.4743	17.9536	41.0721	35.8107	30.7044	24.8175	22.5564	24.8656	13.7409	14.8015	14.4809	36.7964	22.2866	25.765	19.6964	14.4079	20.3402	10.4763	11.5421	6.52879	8.83038	18.3362	11.9002	11.7754	27.9129	1.48347	0.00130954	0.63248
Cholate	C00695	HMDB0000619	Lipids and lipid-like molecules	0.00374675	0.156791	0.0201635	0.00928138	0.0074908	0.143336	0.00808337	0.0406195	0.187643	0.0286947	0.0122276	0.1646	0.416173	0.348476	0.0588339	0.0832035	0.712132	0.012146	0.195138	0.0443163	0.0205266	0.615165	0.300629	0.0260574	0.0242145	0.0743916	0.463293	0.0433108	0.241887	0.0321663	0.698608	1.0853	0.00945818	3.60571
Dihomo-gamma-Linolenic Acid	C03242	HMDB0002925	Lipids and lipid-like molecules	16.4192	11.6388	7.52641	5.79261	7.98428	8.45306	7.5288	6.6434	11.2221	22.86	8.74746	9.17251	9.90103	9.10128	5.1248	4.06562	4.12723	14.7939	4.58819	10.1744	7.30562	3.46117	3.91848	4.59653	4.9721	3.4757	3.50631	7.25295	4.7551	3.53209	4.34829	1.46102	0.0326545	0.587763
Dihydrovaltrate		HMDB0034492	Lipids and lipid-like molecules	0.00110967	0.00119213	0.000556258	0.000333854	0.000294509	0.000983142	0.00114287	0.000706049	0.000411307	0.000716652	0.0115513	0.00274045	0.0180872	0.00798682	0.00426842	0.00597864	0.00845064	0.0082771	0.0056519	0.00680864	0.00771969	0.00471066	0.00598578	0.00606837	0.00737338	0.0108949	0.0049735	0.0217254	0.00537126	0.00457781	0.00468547	1.2874	7.3985e-07	10.4804
Lauric acid	C02679	HMDB0000638	Lipids and lipid-like molecules	0.152578	0.145815	0.148574	0.160072	0.161881	0.146332	0.142805	0.142265	0.17772	0.170671	0.152132	0.150967	0.137757	0.13825	0.142295	0.133463	0.137855	0.148232	0.157691	0.138237	0.139145	0.128443	0.136115	0.143564	0.13223	0.132177	0.129255	0.136618	0.145769	0.143339	0.152437	1.57618	0.000627644	0.908888
Glycocholic acid	C01921	HMDB0000138	Lipids and lipid-like molecules	0.000490813	0.000735604	0.00104366	0.000809203	0.00127839	0.000825105	0.000612031	0.000289424	0.00102565	0.00127188	1.1893e-05	3.9671e-05	1.21419e-05	1.15103e-05	1.13109e-05	1.17023e-05	1.18663e-05	0.000116615	1.21253e-05	1.15446e-05	1.1741e-05	1.1438e-05	1.22417e-05	1.15304e-05	1.19334e-05	1.16345e-05	1.12487e-05	1.17825e-05	1.09794e-05	1.1838e-05	0.000124509	1.32979	2.22572e-05	0.0279097
LysoPA(16:0/0:0)	C00681	HMDB0007853	Lipids and lipid-like molecules	0.57604	0.607576	0.474758	0.514872	0.42188	0.60794	0.554163	0.458017	0.57054	0.654147	0.238049	0.282406	0.372745	0.391579	0.339894	0.243966	0.441986	0.311301	0.491862	0.416324	0.409891	0.401829	0.430795	0.422293	0.513793	0.500817	0.480487	0.308596	0.439784	0.230153	0.511011	1.83149	6.76303e-05	0.716007
Oleamide	C19670	HMDB0002117	Lipids and lipid-like molecules	1.30765	0.987578	1.28922	1.05554	0.717296	1.11197	0.840721	0.342156	0.718092	1.191	0.00573748	0.00363089	0.00535756	0.00222854	0.00919255	0.00456521	0.00544203	0.00462662	0.00481859	0.00543179	0.00575798	0.00797746	0.00517012	0.0102537	0.00498708	0.010869	0.110857	0.00160692	0.000469945	0.000772206	0.00123098	1.33788	3.90951e-06	0.0105079
Oleoyl Ethyl Amide	NA	NA	Lipids and lipid-like molecules	0.182052	0.11859	0.153372	0.097613	0.0899118	0.141572	0.103379	0.0550615	0.0859905	0.127119	0.00652874	0.00781091	0.00819351	0.00575038	0.0069462	0.0026228	0.0102697	0.00593655	0.00510281	0.00668589	0.0110958	0.00757866	0.0163449	0.00466755	0.00867836	0.013815	0.0261844	0.0106792	0.00461797	0.0012634	0.00679633	1.31453	6.83537e-06	0.0732307
Palmitic amide	NA	HMDB0012273	Lipids and lipid-like molecules	0.195009	0.180239	0.196427	0.163981	0.131802	0.182623	0.1657	0.0719054	0.154308	0.236848	0.00286961	0.00189985	0.00243485	0.00175116	0.00407325	0.00240353	0.00356265	0.00327957	0.00168614	0.00279736	0.00327037	0.00375045	0.0040535	0.00407592	0.0035653	0.00469451	0.0224357	0.00144459	0.000667562	0.000944038	0.00218956	1.36035	8.27152e-07	0.0220814
PC(0:0/14:0)	C00157	NA	Lipids and lipid-like molecules	0.00487969	0.00504894	0.00459062	0.00399777	0.00467757	0.00375346	0.00546189	0.0026887	0.00409479	0.00516439	1.1893e-05	1.2118e-05	1.21419e-05	1.15103e-05	1.13109e-05	1.17023e-05	1.18663e-05	1.18048e-05	1.21253e-05	1.15446e-05	1.1741e-05	1.1438e-05	1.22417e-05	1.15304e-05	1.19334e-05	1.16345e-05	1.12487e-05	1.17825e-05	1.09794e-05	1.1838e-05	7.62217e-05	1.40262	3.71896e-08	0.00333443
PC(18:2(9Z,12Z)/12:0)	C00157	NA	Lipids and lipid-like molecules	0.0146008	0.0185087	0.0142864	0.0153028	0.0160278	0.0146438	0.0180246	0.00932257	0.0146121	0.0153671	1.1893e-05	4.56266e-05	5.98524e-05	0.000221535	1.13109e-05	1.17023e-05	4.77968e-05	1.18048e-05	0.000224141	0.000162237	0.000102538	1.1438e-05	5.83363e-05	0.000102523	9.29128e-05	4.62067e-05	5.08308e-05	4.92736e-05	7.13472e-05	5.63536e-05	1.16445e-05	1.36281	1.39277e-08	0.00461762
PC(P-19:1(12Z)/0:0)	C00157	NA	Lipids and lipid-like molecules	0.0714887	0.0860909	0.0781605	0.0757257	0.075908	0.0706647	0.0855432	0.0523488	0.0645681	0.075436	0.000792415	0.00102744	0.00106339	0.000467496	0.000724992	0.000812104	0.00107296	0.000252615	0.00145123	0.00164285	0.000511104	0.000583052	0.000652497	0.000476831	1.19334e-05	5.68951e-05	4.96273e-05	0.000290749	1.09794e-05	0.000112028	5.61696e-05	1.28589	2.23207e-09	0.0078419
Pentanoate	C00803	HMDB0000892	Lipids and lipid-like molecules	0.82393	0.819609	0.46635	0.871049	0.748304	0.852471	0.861581	0.903938	0.764094	0.757442	0.874522	0.551864	0.739541	0.872069	0.315598	0.791943	0.485875	0.827441	0.528238	0.84747	0.399583	0.859039	0.317766	0.725665	0.797561	0.28852	0.334629	0.84378	0.432115	0.766381	0.541349	1.07468	0.0374943	0.795244
Stearamide	C13846	HMDB0034146	Lipids and lipid-like molecules	0.113388	0.0791321	0.0918545	0.0996338	0.0796672	0.0823544	0.0807999	0.0471301	0.0931855	0.121492	0.000594233	0.000257336	0.00053742	0.00100458	0.000981915	0.00103578	0.000714532	0.000912899	0.000392234	0.000395772	0.000309364	0.000510431	0.00162301	0.00128396	0.000975541	0.00173725	0.00575242	0.000241055	0.000367914	1.1838e-05	0.000580333	1.32097	2.80941e-07	0.0108351
Undecanoic acid	C17715	HMDB0000947	Lipids and lipid-like molecules	0.658547	0.648812	0.645058	0.655852	0.653319	0.638028	0.641394	0.627083	0.674513	0.683635	0.652783	0.647916	0.629564	0.612124	0.612902	0.619015	0.611128	0.654704	0.620006	0.623166	0.645426	0.607621	0.602219	0.619563	0.624517	0.620811	0.602983	0.606312	0.644352	0.6168	0.619098	1.72114	7.56908e-05	0.955338
Dehydroepiandrosterone sulfate	C04555	HMDB0001032	Lipids and lipid-like molecules	2.55717	1.56929	1.17046	1.98517	2.56673	1.45618	1.31515	1.51791	5.8897	2.3024	0.412919	0.309025	0.0412102	0.975409	0.569783	0.622662	0.113979	0.783478	2.31086	1.05995	0.100693	0.660058	0.070101	0.0819083	0.0941251	0.249496	0.0279394	0.0133656	1.68535	0.42073	0.0740209	1.86447	0.00321832	0.227688
Dodecanamide	C13831	NA	Lipids and lipid-like molecules	0.0279313	0.0227928	0.024995	0.0256252	0.0227991	0.0251955	0.020096	0.0168881	0.0218418	0.0278067	0.0127223	0.0163565	0.0167994	0.0138697	0.0130232	0.0151163	0.0142879	0.0129723	0.0152566	0.0135395	0.0130799	0.0141973	0.0141901	0.0146577	0.0128319	0.0130395	0.0139076	0.0132085	0.0129631	0.0142651	0.0159094	1.29317	6.81149e-06	0.597719
LysoPC(20:4)	C04233	NA	Lipids and lipid-like molecules	0.00328719	0.00479864	0.00509358	0.00358309	0.00493656	0.00531593	0.00297224	0.00403112	0.00357965	0.00344707	0.0074839	0.00438989	0.00467307	0.00386327	0.00598705	0.00602817	0.0324292	0.00268556	0.0114308	0.00443735	0.0146536	0.00377993	0.00451926	0.00476052	0.0053005	0.00570497	0.00808342	0.0139866	0.00586442	0.00382288	0.0078475	1.04941	0.0214698	1.87636
Pseudouridine	C02067	HMDB0000767	Nucleotides and analogues	0.150316	0.244822	0.118351	0.141389	0.1768	0.175608	0.128369	0.097349	0.151173	0.185596	0.0951421	0.102006	0.0759837	0.105135	0.125163	0.0996691	0.108399	0.117228	0.128994	0.201122	0.109555	0.150851	0.0993056	0.106714	0.0842693	0.0710012	0.0785573	0.120601	0.124641	0.116917	0.111388	1.68761	0.00106358	0.707607
6-(Methylthio)purine	NA	NA	Nucleotides and analogues	12.9753	10.1499	10.0373	12.201	10.1455	12.8543	12.423	8.37209	12.7429	13.7409	11.021	10.3104	10.3588	11.3243	6.92038	6.70691	10.1747	7.55329	9.71131	10.4187	7.85684	8.39833	2.68652	10.936	9.31792	6.29251	10.894	11.7857	10.5371	7.08466	11.5489	1.26439	0.00607306	0.789951
Tryptophan	C00078	HMDB0000929	Others	5.36109	5.67177	4.91898	4.93296	5.53133	6.54619	4.92713	4.50209	4.51763	5.6849	4.64603	3.9417	3.33539	4.5858	5.14387	3.80315	4.66699	2.70517	6.10048	5.85709	4.23585	4.43554	5.14088	5.42438	2.68846	3.79351	3.41912	6.02709	5.80834	3.76669	4.32927	1.23554	0.0336958	0.849768
Glycolic acid	C00160	HMDB0000115	Others	0.0975761	0.129641	0.0996849	0.121736	0.152539	0.0959353	0.124209	0.0652102	0.0949527	0.124476	0.142115	0.137217	0.11408	0.137446	0.154146	0.151606	0.139588	0.106258	0.127217	0.142977	0.128318	0.133701	0.114611	0.118467	0.135405	0.130692	0.135589	0.0646467	0.130491	0.132166	0.130336	1.03455	0.0292328	1.16558
hippurate	C01586	HMDB0000714	Others	1.11943	0.550242	0.845434	2.13032	0.274856	2.16987	0.10669	1.37965	0.197099	0.277593	0.073668	0.0835171	0.144879	0.239566	0.14728	0.730763	0.20356	0.0370731	0.0779135	0.0627157	0.0487291	0.0598135	0.277173	0.279573	0.079239	0.0152809	0.012858	0.226262	0.0536627	0.212665	0.0453208	1.76137	0.0131662	0.163699
D-Lactic acid	C00256	HMDB0001311	Others	14.8959	12.526	12.0192	13.855	12.1536	15.5071	14.6459	9.49086	15.2165	17.2291	12.2579	12.2417	12.0419	14.012	9.1372	8.11588	11.4741	8.9265	11.7646	11.9178	9.39648	9.7924	8.94266	13.3116	10.7996	7.65542	12.4844	14.5682	11.6154	9.50403	13.4273	1.54246	0.0023905	0.808038
Leu Val Lys Arg	NA	NA	Peptides	0.0216211	0.0273618	0.0222471	0.0221786	0.0244218	0.0230963	0.0275903	0.0141204	0.0193348	0.0248529	5.82232e-05	0.000312015	0.000430263	8.38931e-05	0.000190827	0.000323504	0.000295304	0.000104211	0.000452674	0.00040331	0.000109173	0.000278157	0.000267663	0.000166381	5.04363e-05	1.16345e-05	1.12487e-05	0.00179137	1.09794e-05	1.1838e-05	5.90843e-05	1.2901	2.11706e-08	0.0113832
Phe Trp	NA	NA	Peptides	0.0458704	0.0391735	0.0197154	0.0310577	0.0381614	0.0333835	0.0340751	0.0185739	0.0412205	0.0489879	0.0121645	0.00920055	0.00884724	0.016799	0.0172117	0.0221004	0.018749	0.0235526	0.0243334	0.0221305	0.0222023	0.0119569	0.022117	0.0142641	0.00700398	0.0176958	0.0150957	0.0237769	0.0115127	0.0172524	0.0187224	1.01669	0.000201566	0.484988

## Sheet: Supplementary table S7
Supplementary table S7. Enrichment analysis of altered metabolite class by Fisher's exact test.
Serum
	Amino acids	Carbohydrates	Lipids	Nuclotides	Peptides	Others	Total
Identified	39	11	124	11	28	55	268
Altered	4	3	28	2	2	4	43
P value	0.4773	0.4213	0.0318	0.6973	0.4005	0.0948
Feces
	Amino acids	Carbohydrates	Lipids	Nuclotides	Peptides	Others	Total
Identified	40	10	145	31	192	70	488
Altered	9	5	15	1	14	11	55
P value	0.0763	0.0121	0.7575	0.2355	0.0559	0.3159

## Sheet: Supplementary table S8
Supplementary table S8. Significant metabolite correlations in feces and serum samples of SLE patients and healthy controls.
The fecal metabolites correlations in healthy controls.						The fecal metabolites correlations in SLE patients.							The serum metabolites correlations in healthy controls.						The serum metabolites correlations in SLE patients.
node1	node2	r	p-value	adjust p-value		node1	node2	r	p-value	adjust p-value			node1	node2	r	p-value	adjust p-value		node1	node2	r	p-value	adjust p-value
Creatinine	Leu Lys Gly Phe	-0.818182	0.00681113	0.361233		Lys-Gln-Ala-Gly-Asp-Val	6-caprolactam	-0.693506	0.000689416	0.0292509			2-hydroxyhexadecanoic acid	Pentanoate	-0.818182	0.00681113	0.185918		Dehydroepiandrosterone sulfate	Oleoyl Ethyl Amide	-0.664935	0.00133793	0.0710677
D-Glucose	trans-Hexadec-2-enoyl carnitine	-0.818182	0.00681113	0.361233		Pyrrolidine	6-caprolactam	-0.679221	0.000969603	0.0351185			Glycocholic acid	Pentanoate	-0.806061	0.00823557	0.185918		Oleoyl Ethyl Amide	Androsterone sulfate	-0.606494	0.00426798	0.127262
Methionine	Choline	-0.793939	0.00984414	0.429957		Pyrrolidine	5-Aminopentanoate	-0.663636	0.00137649	0.0441368			PC(0:0/14:0)	hippurate	-0.684848	0.0350915	0.344431		Undecanoic acid	Adrenic Acid	0.605195	0.0043689	0.127262
Bilirubin	Enterolactone	-0.781818	0.0116513	0.432553		Dimorphecolic acid	Creatine	-0.64026	0.00224523	0.0606213			D-Glucose	Succinate	0.648485	0.0490426	0.378509		9-HETE	Pyroglutamic acid	0.611688	0.00388348	0.120923
Leucine	Creatinine	-0.757576	0.0159208	0.469138		Pyrrolidine	PC(22:4(7Z,10Z,13Z,16Z)/18:2(9Z,12Z))	-0.609091	0.00407196	0.0902516			D-Glucose	Adrenic Acid	0.648485	0.0490426	0.378509		Arachidonic acid	2-hydroxyhexadecanoic acid	0.611688	0.00388348	0.120923
5,12-DiHETE	Glu Leu Lys Asn	-0.757576	0.0159208	0.469138		Pyrrolidine	Cholic Acid	-0.607792	0.00416901	0.0905422			D-Glucose	Dodecanamide	0.648485	0.0490426	0.378509		Lauric acid	Androsterone sulfate	0.611688	0.00388348	0.120923
Lys-Gln-Ala-Gly-Asp-Val	Met Ala Tyr Pro	-0.745455	0.0184138	0.469138		PC(18:0/0:0)	Cholic Acid	-0.606494	0.00426798	0.0905422			Succinate	Androsterone sulfate	0.648485	0.0490426	0.378509		Lauric acid	3-hydroxy-hexadecanoic acid	0.615584	0.00361439	0.120923
Methylsuccinic acid	6-caprolactam	-0.733333	0.0211665	0.469138		4-Deoxytetronic acid	Leucine	0.603896	0.00447179	0.0922306			Adrenic Acid	Palmitic amide	0.648485	0.0490426	0.378509		hippurate	N-docosahexaenoyl GABA	0.615584	0.00361439	0.120923
Phenylalanine	Creatinine	-0.721212	0.0241946	0.479053		1-alkenyl-2-acyl-glycerophosphoethanolamine	4-Deoxytetronic acid	0.605195	0.0043689	0.0913776			Androsterone sulfate	Arachidonic acid	0.648485	0.0490426	0.378509		Undecanoic acid	Dihomo-gamma-Linolenic Acid	0.620779	0.00327988	0.120923
5(Z),11(Z),14(Z)-Eicosatrienoic acid	trans-Hexadec-2-enoyl carnitine	-0.721212	0.0241946	0.479053		Arg Lys Gln	Phenylalanine	0.606494	0.00426798	0.0905422			LysoPA(16:0/0:0)	Tryptophan	0.648485	0.0490426	0.378509		3-hydroxy-hexadecanoic acid	Pyroglutamic acid	0.622078	0.00320041	0.120923
Pyrrolidine	Met Ala Tyr Pro	-0.709091	0.0275141	0.48641		Glutamylphenylalanine	Palmitoyl Serinol	0.615584	0.00361439	0.0813238			N-docosahexaenoyl GABA	PC(0:0/14:0)	0.660606	0.0440266	0.361418		3-hydroxy-hexadecanoic acid	Aspartate	0.631169	0.0026877	0.110318
Creatinine	Pyrrolidine	-0.69697	0.0311411	0.508182		D-Glucose	Methionine	0.616883	0.00352822	0.0806062			D-Glucose	PC(0:0/14:0)	0.660606	0.0440266	0.361418		Arachidonic acid	Adrenic Acid	0.633766	0.00255447	0.109842
Dimorphecolic acid	Enterolactone	-0.69697	0.0311411	0.508182		D-Glucose	Histidine	0.616883	0.00352822	0.0806062			13-HODE	6-(Methylthio)purine	0.660606	0.0440266	0.361418		3-hydroxy-hexadecanoic acid	D-Glucose	0.637662	0.00236496	0.106778
Methionine	Met Ala Tyr Pro	-0.684848	0.0350915	0.51595		Leucine	Lysine	0.618182	0.00344376	0.0806062			3-hydroxy-hexadecanoic acid	9-HETE	0.660606	0.0440266	0.361418		Arachidonic acid	9-HETE	0.638961	0.00230445	0.106778
5-Aminopentanoate	5(Z),11(Z),14(Z)-Eicosatrienoic acid	-0.684848	0.0350915	0.51595		5-Aminopentanoate	Histidine	0.619481	0.00336099	0.0805012			Adrenic Acid	Undecanoic acid	0.660606	0.0440266	0.361418		Adrenic Acid	2-hydroxyhexadecanoic acid	0.650649	0.00181545	0.0910752
6-caprolactam	Capsaicin	-0.684848	0.0350915	0.51595		5-Methoxytryptophan	4-Deoxytetronic acid	0.619481	0.00336099	0.0805012			Arachidonic acid	LysoPA(16:0/0:0)	0.660606	0.0440266	0.361418		Dihomo-gamma-Linolenic Acid	Arachidonic acid	0.666234	0.00130027	0.0710677
Phenylalanine	Met Ala Tyr Pro	-0.660606	0.0440266	0.558799		Bilirubin	trans-Hexadec-2-enoyl carnitine	0.619481	0.00336099	0.0805012			Arachidonic acid	6-(Methylthio)purine	0.660606	0.0440266	0.361418		Dihomo-gamma-Linolenic Acid	13-HODE	0.672727	0.00112491	0.0677197
5-Methoxytryptophan	Choline	-0.660606	0.0440266	0.558799		4-Deoxytetronic acid	Phenylalanine	0.622078	0.00320041	0.0805012			Dihomo-gamma-Linolenic Acid	D-Lactic acid	0.660606	0.0440266	0.361418		Arachidonic acid	Aspartate	0.683117	0.000885253	0.0570988
5-Methoxytryptophan	Met Ala Tyr Pro	-0.660606	0.0440266	0.558799		5-Methoxytryptophan	1-alkenyl-2-acyl-glycerophosphoethanolamine	0.622078	0.00320041	0.0805012			LysoPA(16:0/0:0)	Palmitic amide	0.660606	0.0440266	0.361418		Dihomo-gamma-Linolenic Acid	2-hydroxyhexadecanoic acid	0.685714	0.000832461	0.0570988
D-Glucose	Choline	-0.648485	0.0490426	0.568971		Bilirubin	1-alkenyl-2-acyl-glycerophosphoethanolamine	0.623377	0.00312255	0.0805012			PC(0:0/14:0)	PC(18:2(9Z,12Z)/12:0)	0.660606	0.0440266	0.361418		PC(P-19:1(12Z)/0:0)	N-docosahexaenoyl GABA	0.692208	0.000711736	0.0535581
4-Deoxytetronic acid	6-caprolactam	-0.648485	0.0490426	0.568971		Lys-Gln-Ala-Gly-Asp-Val	PC(18:0/0:0)	0.628571	0.00282666	0.0749569			PC(18:2(9Z,12Z)/12:0)	Pseudouridine	0.660606	0.0440266	0.361418		2-hydroxyhexadecanoic acid	13-HODE	0.705195	0.000513182	0.0421276
PC(18:0/0:0)	Enterolactone	-0.648485	0.0490426	0.568971		Asp Gly Val	Levan	0.645455	0.00202086	0.0555737			Dehydroepiandrosterone sulfate	Phe Trp	0.660606	0.0440266	0.361418		LysoPA(16:0/0:0)	LysoPC(17:0/0:0)	0.715584	0.000389261	0.0351503
Choline	3-methyl sulfolene	-0.648485	0.0490426	0.568971		PC(22:4(7Z,10Z,13Z,16Z)/18:2(9Z,12Z))	Histidine	0.648052	0.00191587	0.0536805			N-docosahexaenoyl GABA	PC(P-19:1(12Z)/0:0)	0.672727	0.0393814	0.361418		Stearamide	Palmitic amide	0.741558	0.000181703	0.0182309
Lysine	D-Fructose	0.648485	0.0490426	0.568971		Arg Lys Gln	Histidine	0.648052	0.00191587	0.0536805			Pyroglutamic acid	Adrenic Acid	0.672727	0.0393814	0.361418		Leu Val Lys Arg	PC(P-19:1(12Z)/0:0)	0.792208	2.48418e-05	0.00280402
Phenylalanine	Trp Leu	0.648485	0.0490426	0.568971		5-Aminopentanoate	Lysine	0.653247	0.00171945	0.0500663			3-hydroxy-hexadecanoic acid	6-(Methylthio)purine	0.672727	0.0393814	0.361418		3-hydroxy-hexadecanoic acid	13-HODE	0.807792	9.97775e-06	0.00128713
Creatine	Trp Val Val	0.648485	0.0490426	0.568971		Cholic Acid	Histidine	0.653247	0.00171945	0.0500663			3-hydroxy-hexadecanoic acid	D-Lactic acid	0.672727	0.0393814	0.361418		Dehydroepiandrosterone sulfate	Androsterone sulfate	0.825974	1.78453e-06	0.000775502
Phenylacetylglutamine	Glu Leu Lys Asn	0.648485	0.0490426	0.568971		Histidine	Lysine	0.661039	0.00145637	0.0441368			PC(0:0/14:0)	PC(P-19:1(12Z)/0:0)	0.672727	0.0393814	0.361418		Palmitic amide	Oleamide	0.883117	1.56496e-06	0.000775502
5-Aminopentanoate	Palmitoyl Serinol	0.648485	0.0490426	0.568971		Trp Val Val	17-Hydroxyprogesterone	0.661039	0.00145637	0.0441368			Stearamide	D-Lactic acid	0.672727	0.0393814	0.361418		Dihomo-gamma-Linolenic Acid	Adrenic Acid	0.906494	3.59137e-06	0.000775502
17-Hydroxyprogesterone	Ala Leu Ile	0.648485	0.0490426	0.568971		Enterolactone	D-Glucose	0.662338	0.00141596	0.0441368			Pyroglutamic acid	Pseudouridine	0.684848	0.0350915	0.344431		PC(0:0/14:0)	Glycocholic acid	0.945455	5.15284e-06	0.000775502
Ala Leu Ile	Gln Gly Phe	0.648485	0.0490426	0.568971		D-Glucose	Phenylalanine	0.664935	0.00133793	0.0441368			Pyroglutamic acid	Glycolic acid	0.684848	0.0350915	0.344431		D-Lactic acid	6-(Methylthio)purine	0.957143	5.14773e-06	0.000775502
Methionine	Glutamylphenylalanine	0.660606	0.0440266	0.558799		LysoPE(16:0)	O-propanoyl-carnitine	0.67013	0.00119254	0.0402482			Succinate	Pseudouridine	0.684848	0.0350915	0.344431		D-Glucose	Pyroglutamic acid	0.977922	4.74135e-06	0.000775502
Creatinine	Met Ala Tyr Pro	0.660606	0.0440266	0.558799		Lys Val Arg Pro	MG(18:3(9Z,12Z,15Z)/0:0/0:0)	0.675325	0.00106049	0.0366239			17beta-Nitro-5alpha-androstane	Glycolic acid	0.684848	0.0350915	0.344431
D-Fructose	Cholic Acid	0.660606	0.0440266	0.558799		Cys Val Pro Val	trans-Hexadec-2-enoyl carnitine	0.677922	0.000999153	0.0353272			3-hydroxy-hexadecanoic acid	Pseudouridine	0.684848	0.0350915	0.344431
O-propanoyl-carnitine	Ala Leu Ile	0.660606	0.0440266	0.558799		5-Methoxytryptophan	Histidine	0.679221	0.000969603	0.0351185			Lauric acid	Stearamide	0.684848	0.0350915	0.344431
trans-Hexadec-2-enoyl carnitine	Gln Gly Phe	0.660606	0.0440266	0.558799		Trp Leu	1-alkenyl-2-acyl-glycerophosphoethanolamine	0.683117	0.000885253	0.0337077			Palmitic amide	Dodecanamide	0.684848	0.0350915	0.344431
Pyrrolidine	Glutamylphenylalanine	0.660606	0.0440266	0.558799		Histidine	Leucine	0.684416	0.000858522	0.0335501			D-Lactic acid	Phe Trp	0.684848	0.0350915	0.344431
Asp Gly Val	Trp Val Val	0.660606	0.0440266	0.558799		MG(18:3(9Z,12Z,15Z)/0:0/0:0)	Phenylalanine	0.684416	0.000858522	0.0335501			N-docosahexaenoyl GABA	LysoPC(17:0/0:0)	0.69697	0.0311411	0.3388
Leucine	Glutamylphenylalanine	0.672727	0.0393814	0.546555		Glutamylphenylalanine	Methionine	0.687013	0.000807056	0.0332911			N-docosahexaenoyl GABA	Glycolic acid	0.69697	0.0311411	0.3388
D-Fructose	PC(18:0/0:0)	0.672727	0.0393814	0.546555		Glutamylphenylalanine	Lysine	0.697403	0.000625883	0.0273364			Threonic acid	D-Lactic acid	0.69697	0.0311411	0.3388
D-Fructose	2-Hydroxyglutarate	0.672727	0.0393814	0.546555		LysoPE(16:0)	17-Hydroxyprogesterone	0.705195	0.000513182	0.0230932			Adrenic Acid	PC(0:0/14:0)	0.69697	0.0311411	0.3388
LysoPE(16:0)	trans-Hexadec-2-enoyl carnitine	0.672727	0.0393814	0.546555		Asp Gly Val	Phe Ala Leu	0.711688	0.000432485	0.02007			PC(0:0/14:0)	Glycolic acid	0.69697	0.0311411	0.3388
Phe Ala Leu	Trp Leu	0.672727	0.0393814	0.546555		O-propanoyl-carnitine	17-Hydroxyprogesterone	0.712987	0.000417663	0.0200074			PC(18:2(9Z,12Z)/12:0)	PC(P-19:1(12Z)/0:0)	0.69697	0.0311411	0.3388
Arg Lys Gln	Glu Leu Lys Asn	0.672727	0.0393814	0.546555		4-Deoxytetronic acid	Lysine	0.719481	0.00034962	0.0173062			LysoPC(17:0/0:0)	Glycolic acid	0.709091	0.0275141	0.322666
Lysine	Leu Lys Gly Phe	0.684848	0.0350915	0.51595		17-Hydroxyprogesterone	5(Z),11(Z),14(Z)-Eicosatrienoic acid	0.722078	0.000325063	0.0166454			Androsterone sulfate	Dihomo-gamma-Linolenic Acid	0.709091	0.0275141	0.322666
Histidine	2-Hydroxyglutarate	0.684848	0.0350915	0.51595		MG(18:3(9Z,12Z,15Z)/0:0/0:0)	Cholic Acid	0.728571	0.000269723	0.014305			Lauric acid	Glycocholic acid	0.709091	0.0275141	0.322666
Methylsuccinic acid	5-Methoxytryptophan	0.684848	0.0350915	0.51595		Gln Gly Phe	Phe Ala Leu	0.72987	0.000259628	0.0142796			Oleamide	Stearamide	0.709091	0.0275141	0.322666
Palmitoyl Serinol	alpha-Linolenoyl Ethanolamide	0.684848	0.0350915	0.51595		Glutamylphenylalanine	Enterolactone	0.737662	0.00020524	0.0117224			Oleoyl Ethyl Amide	Dodecanamide	0.709091	0.0275141	0.322666
3-methyl sulfolene	Glutamylphenylalanine	0.684848	0.0350915	0.51595		MG(18:3(9Z,12Z,15Z)/0:0/0:0)	PC(22:4(7Z,10Z,13Z,16Z)/18:2(9Z,12Z))	0.746753	0.000153715	0.00913068			Pseudouridine	Phe Trp	0.709091	0.0275141	0.322666
Pyrrolidine	Phe Ala Leu	0.684848	0.0350915	0.51595		Phenylalanine	Methionine	0.748052	0.000147284	0.00911317			3-hydroxy-hexadecanoic acid	Undecanoic acid	0.721212	0.0241946	0.307714
Glutamylphenylalanine	Gln Gly Phe	0.684848	0.0350915	0.51595		Histidine	Phenylalanine	0.748052	0.000147284	0.00911317			9-HETE	Arachidonic acid	0.721212	0.0241946	0.307714
Methionine	Phe Ala Leu	0.69697	0.0311411	0.508182		4-Deoxytetronic acid	Histidine	0.751948	0.000129253	0.00872459			Dihomo-gamma-Linolenic Acid	6-(Methylthio)purine	0.721212	0.0241946	0.307714
5-Aminopentanoate	trans-Hexadec-2-enoyl carnitine	0.69697	0.0311411	0.508182		Trp Val Val	5(Z),11(Z),14(Z)-Eicosatrienoic acid	0.753247	0.000123646	0.00872459			Pyroglutamic acid	Dihomo-gamma-Linolenic Acid	0.733333	0.0211665	0.281078
Levan	2-Hydroxyglutarate	0.69697	0.0311411	0.508182		Creatinine	Creatine	0.755844	0.000113005	0.00839062			D-Glucose	Pseudouridine	0.733333	0.0211665	0.281078
Levan	Leu Lys Gly Phe	0.69697	0.0311411	0.508182		Arg Lys Gln	MG(18:3(9Z,12Z,15Z)/0:0/0:0)	0.755844	0.000113005	0.00839062			D-Glucose	Phe Trp	0.733333	0.0211665	0.281078
4-Deoxytetronic acid	5-Methoxytryptophan	0.69697	0.0311411	0.508182		Glutamylphenylalanine	Phenylalanine	0.75974	9.83986e-05	0.00811788			13-HODE	Dehydroepiandrosterone sulfate	0.733333	0.0211665	0.281078
Lysine	Levan	0.709091	0.0275141	0.48641		Histidine	Methionine	0.775325	5.38865e-05	0.00470714			Dihomo-gamma-Linolenic Acid	Pseudouridine	0.733333	0.0211665	0.281078
Lysine	Cys Val Pro Val	0.709091	0.0275141	0.48641		Trp Val Val	O-propanoyl-carnitine	0.78961	2.82962e-05	0.00262624			Pyroglutamic acid	Phe Trp	0.745455	0.0184138	0.263932
[truncated: 71 more rows]

## Sheet: Supplementary table S9
Supplementary table S9. Significant correlations between gut microbiota and the altered serum gut microbiota metabolites.
[truncated: 95 more rows]

## Sheet: Supplementary table S10
Supplementary table S10. Significant correlations between gut microbiota and altered serum lipids.
[truncated: 595 more rows]
